# Supplementary material for: Mutational fitness landscape of human influenza H3N2 neuraminidase
Source: Cell Rep. Author manuscript; Available in PMC 2023 Feb 16. (PMC9931530; doi:10.1016/j.celrep.2022.111951)
Supplement: 2 [file NIHMS1870513-supplement-2.xlsx]

## Sheet: Table S1
Position	Mutation	WT_plasmid_count	Input_count	Rep1_count	Rep2_count	Amplicon	WT_plasmid_freq	Input_freq	Rep1_freq	Rep2_freq	Rep1_norm_fitness	Rep2_norm_fitness	Fitness	mutation_type
82	A82H	1	27	91	43	Amp1	1.9e-06	5.15e-05	0.00132462	0.000621459	0.174476	-0.157241	0.0086177	missense
82	A82I	1	34	21	18	Amp1	1.9e-06	6.48e-05	0.000305681	0.000260146	-0.562461	-0.635552	-0.599006	missense
82	A82S	12	121	239	225	Amp1	2.28e-05	0.000230698	0.00347894	0.00325182	-0.0575886	-0.0899486	-0.0737686	missense
82	A82M	1	34	126	40	Amp1	1.9e-06	6.48e-05	0.00183409	0.000578102	0.21569	-0.288765	-0.0365371	missense
82	A82P	1	47	112	88	Amp1	1.9e-06	8.96e-05	0.0016303	0.00127182	0.023919	-0.086961	-0.031521	missense
82	A82R	1	96	289	286	Amp1	1.9e-06	0.000183033	0.00420676	0.00413343	0.125425	0.114749	0.120087	missense
82	A82G	1	109	338	221	Amp1	1.9e-06	0.000207819	0.00492001	0.00319401	0.138289	-0.05238	0.0429545	missense
82	A82Q	1	31	93	44	Amp1	1.9e-06	5.91e-05	0.00135373	0.000635912	0.12392	-0.207255	-0.0416673	missense
82	A82D	1	43	98	31	Amp1	1.9e-06	8.2e-05	0.00142651	0.000448029	0.00455647	-0.501453	-0.248448	missense
82	A82C	1	39	38	46	Amp1	1.9e-06	7.44e-05	0.000553138	0.000664817	-0.364482	-0.287653	-0.326067	missense
82	A82L	1	106	147	175	Amp1	1.9e-06	0.000202099	0.00213977	0.00252919	-0.21119	-0.141614	-0.176402	missense
82	A82N	1	32	11	47	Amp1	1.9e-06	6.1e-05	0.000160119	0.000679269	-0.816958	-0.192398	-0.504678	missense
82	A82W	1	34	125	97	Amp1	1.9e-06	6.48e-05	0.00181953	0.0014019	0.21223	0.0959471	0.154088	missense
82	A82K	1	35	64	99	Amp1	1.9e-06	6.67e-05	0.0009316	0.0014308	-0.0910892	0.0922214	0.000566081	missense
82	A82E	5	60	105	77	Amp1	9.52e-06	0.000114396	0.00152841	0.00111284	-0.110163	-0.251006	-0.180585	missense
82	A82Y	1	53	57	76	Amp1	1.9e-06	0.00010105	0.000829706	0.00109839	-0.321602	-0.202808	-0.262205	missense
82	A82F	1	58	40	108	Amp1	1.9e-06	0.000110583	0.00058225	0.00156087	-0.514569	-0.08935	-0.30196	missense
82	A82_	1	37	9	14	Amp1	1.9e-06	7.05e-05	0.000131006	0.000202336	-0.96716	-0.781419	-0.87429	nonsense
83	E83P	1	35	104	120	Amp1	1.9e-06	6.67e-05	0.00151385	0.00173431	0.119764	0.175767	0.147766	missense
83	E83G	1	158	320	347	Amp1	1.9e-06	0.000301242	0.004658	0.00501503	-0.0467083	-0.0176734	-0.0321908	missense
83	E83A	1	79	323	246	Amp1	1.9e-06	0.000150621	0.00470167	0.00355532	0.258374	0.133962	0.196168	missense
83	E83T	1	57	89	95	Amp1	1.9e-06	0.000108676	0.00129551	0.00137299	-0.159686	-0.137497	-0.148592	missense
83	E83S	1	162	245	262	Amp1	1.9e-06	0.000308869	0.00356628	0.00378656	-0.17355	-0.150559	-0.162055	missense
83	E83C	1	79	75	30	Amp1	1.9e-06	0.000150621	0.00109172	0.000433576	-0.375767	-0.779852	-0.577809	missense
83	E83V	1	151	357	357	Amp1	1.9e-06	0.000287896	0.00519658	0.00515956	0.0204901	0.0143455	0.0174178	missense
83	E83L	1	144	208	204	Amp1	1.9e-06	0.00027455	0.0030277	0.00294832	-0.1935	-0.208078	-0.200789	missense
83	E83I	1	63	77	160	Amp1	1.9e-06	0.000120116	0.00112083	0.00231241	-0.266051	0.0454337	-0.110309	missense
83	E83D	1	58	117	167	Amp1	1.9e-06	0.000110583	0.00170308	0.00241357	-0.0484433	0.0999427	0.0257497	missense
83	E83Q	1	31	65	68	Amp1	1.9e-06	5.91e-05	0.000946156	0.000982773	-0.0316495	-0.0181985	-0.024924	missense
83	E83M	1	41	63	21	Amp1	1.9e-06	7.82e-05	0.000917044	0.000303503	-0.166644	-0.64991	-0.408277	missense
83	E83W	1	53	158	90	Amp1	1.9e-06	0.00010105	0.00229989	0.00130073	0.12118	-0.129379	-0.00409953	missense
83	E83F	1	93	249	156	Amp1	1.9e-06	0.000177313	0.00362451	0.0022546	0.0745152	-0.134704	-0.0300944	missense
83	E83R	1	131	238	284	Amp1	1.9e-06	0.000249764	0.00346439	0.00410452	-0.0938955	-0.0232987	-0.0585971	missense
83	E83N	1	49	74	91	Amp1	1.9e-06	9.34e-05	0.00107716	0.00131518	-0.174166	-0.0905005	-0.132333	missense
83	E83Y	1	63	84	175	Amp1	1.9e-06	0.000120116	0.00122273	0.00252919	-0.228262	0.0843517	-0.0719553	missense
83	E83H	1	54	30	51	Amp1	1.9e-06	0.000102956	0.000436688	0.000737079	-0.608474	-0.384169	-0.496322	missense
84	Y84E	1	47	13	5	Amp1	1.9e-06	8.96e-05	0.000189231	7.23e-05	-0.911356	-1.33247	-1.12191	missense
84	Y84T	1	57	37	28	Amp1	1.9e-06	0.000108676	0.000538581	0.000404671	-0.540874	-0.668063	-0.604468	missense
84	Y84Q	1	37	13	22	Amp1	1.9e-06	7.05e-05	0.000189231	0.000317956	-0.80746	-0.585125	-0.696292	missense
84	Y84K	1	31	20	24	Amp1	1.9e-06	5.91e-05	0.000291125	0.000346861	-0.543533	-0.470496	-0.507015	missense
84	Y84H	1	37	63	79	Amp1	1.9e-06	7.05e-05	0.000917044	0.00114175	-0.122062	-0.0299204	-0.0759914	missense
84	Y84R	1	108	63	89	Amp1	1.9e-06	0.000205912	0.000917044	0.00128628	-0.587284	-0.44338	-0.515332	missense
84	Y84W	1	42	85	86	Amp1	1.9e-06	8.01e-05	0.00123728	0.00124292	-0.0470315	-0.0480966	-0.0475641	missense
84	Y84D	1	48	11	12	Amp1	1.9e-06	9.15e-05	0.000160119	0.00017343	-0.99305	-0.961406	-0.977228	missense
84	Y84A	1	58	34	54	Amp1	1.9e-06	0.000110583	0.000494913	0.000780437	-0.58515	-0.39038	-0.487765	missense
84	Y84M	1	40	63	52	Amp1	1.9e-06	7.63e-05	0.000917044	0.000751532	-0.155921	-0.245402	-0.200662	missense
84	Y84F	1	54	107	140	Amp1	1.9e-06	0.000102956	0.00155752	0.00202336	-0.0562111	0.0543885	-0.000911312	missense
84	Y84P	1	37	67	16	Amp1	1.9e-06	7.05e-05	0.000975269	0.000231241	-0.0953281	-0.723428	-0.409378	missense
84	Y84_	2	51	23	22	Amp1	3.81e-06	9.72e-05	0.000334794	0.000317956	-0.699043	-0.724493	-0.711768	nonsense
84	Y84N	1	47	19	31	Amp1	1.9e-06	8.96e-05	0.000276569	0.000448029	-0.746545	-0.540082	-0.643314	missense
84	Y84G	1	88	28	38	Amp1	1.9e-06	0.00016778	0.000407575	0.000549196	-0.850526	-0.724045	-0.787285	missense
84	Y84S	1	108	48	89	Amp1	1.9e-06	0.000205912	0.0006987	0.00128628	-0.705384	-0.44338	-0.574382	missense
84	Y84L	1	118	197	188	Amp1	1.9e-06	0.000224978	0.00286758	0.00271708	-0.130617	-0.15707	-0.143843	missense
84	Y84I	1	38	18	41	Amp1	1.9e-06	7.25e-05	0.000262013	0.000592554	-0.677712	-0.326346	-0.502029	missense
84	Y84V	1	106	60	104	Amp1	1.9e-06	0.000202099	0.000873375	0.00150306	-0.600356	-0.367618	-0.483987	missense
84	Y84C	8	54	50	79	Amp1	1.52e-05	0.000102956	0.000727813	0.00114175	-0.386625	-0.194112	-0.290369	missense
85	R85H	1	37	13	11	Amp1	1.9e-06	7.05e-05	0.000189231	0.000158978	-0.80746	-0.886155	-0.846807	missense
85	R85P	1	60	14	18	Amp1	1.9e-06	0.000114396	0.000203788	0.000260146	-0.985224	-0.882225	-0.933724	missense
85	R85Y	1	74	10	34	Amp1	1.9e-06	0.000141088	0.000145563	0.000491386	-1.22243	-0.697099	-0.959766	missense
85	R85E	1	39	8	11	Amp1	1.9e-06	7.44e-05	0.00011645	0.000158978	-1.04118	-0.909018	-0.975097	missense
85	R85F	1	66	29	14	Amp1	1.9e-06	0.000125835	0.000422131	0.000202336	-0.710347	-1.03276	-0.871554	missense
85	R85T	1	81	26	67	Amp1	1.9e-06	0.000154434	0.000378463	0.00096832	-0.846713	-0.441756	-0.644234	missense
85	R85M	1	40	12	14	Amp1	1.9e-06	7.63e-05	0.000174675	0.000202336	-0.87608	-0.815278	-0.845679	missense
85	R85D	1	41	12	5	Amp1	1.9e-06	7.82e-05	0.000174675	7.23e-05	-0.886804	-1.27316	-1.07998	missense
85	R85A	1	67	17	20	Amp1	1.9e-06	0.000127742	0.000247456	0.000289051	-0.948827	-0.884391	-0.916609	missense
85	R85V	1	92	75	41	Amp1	1.9e-06	0.000175407	0.00109172	0.000592554	-0.441928	-0.71035	-0.576139	missense
85	R85S	1	120	67	89	Amp1	1.9e-06	0.000228792	0.000975269	0.00128628	-0.606308	-0.489137	-0.547722	missense
85	R85G	21	128	93	85	Amp1	4e-05	0.000244044	0.00135373	0.00122847	-0.491928	-0.537137	-0.514532	missense
85	R85W	1	49	21	22	Amp1	1.9e-06	9.34e-05	0.000305681	0.000317956	-0.721178	-0.707119	-0.714149	missense
85	R85Q	1	27	8	19	Amp1	1.9e-06	5.15e-05	0.00011645	0.000274598	-0.881475	-0.511956	-0.696715	missense
85	R85L	1	127	54	38	Amp1	1.9e-06	0.000242138	0.000786038	0.000549196	-0.724611	-0.883366	-0.803989	missense
85	R85C	1	60	13	19	Amp1	1.9e-06	0.000114396	0.000189231	0.000274598	-1.01741	-0.858743	-0.938076	missense
85	R85_	2	48	15	8	Amp1	3.81e-06	9.15e-05	0.000218344	0.00011562	-0.858351	-1.1375	-0.997924	nonsense
85	R85N	1	45	26	18	Amp1	1.9e-06	8.58e-05	0.000378463	0.000260146	-0.59144	-0.757286	-0.674363	missense
86	N86L	1	103	319	334	Amp1	1.9e-06	0.000196379	0.00464345	0.00482715	0.137752	0.151563	0.144658	missense
86	N86K	2	55	110	127	Amp1	3.81e-06	0.000104863	0.00160119	0.00183547	-0.0521712	0.00409527	-0.0240379	missense
86	N86R	1	123	213	250	Amp1	1.9e-06	0.000234511	0.00310048	0.00361313	-0.114727	-0.0513109	-0.0830188	missense
86	N86S	1	129	380	319	Amp1	1.9e-06	0.000245951	0.00553138	0.00461036	0.115993	0.0338552	0.074924	missense
86	N86W	1	54	56	65	Amp1	1.9e-06	0.000102956	0.00081515	0.000939415	-0.337407	-0.278826	-0.308117	missense
86	N86V	1	107	294	173	Amp1	1.9e-06	0.000204006	0.00427954	0.00250029	0.0857624	-0.150683	-0.0324605	missense
86	N86M	1	40	113	107	Amp1	1.9e-06	7.63e-05	0.00164486	0.00154642	0.0978173	0.067978	0.0828977	missense
86	N86F	1	48	93	61	Amp1	1.9e-06	9.15e-05	0.00135373	0.000881605	-0.0659594	-0.255257	-0.160608	missense
86	N86Q	1	31	95	137	Amp1	1.9e-06	5.91e-05	0.00138284	0.00198	0.133161	0.286013	0.209587	missense
86	N86H	1	36	105	62	Amp1	1.9e-06	6.86e-05	0.00152841	0.000896057	0.111686	-0.123257	-0.00578547	missense
86	N86G	1	110	183	184	Amp1	1.9e-06	0.000209726	0.00266379	0.00265927	-0.132143	-0.135921	-0.134032	missense
86	N86D	1	34	89	119	Amp1	1.9e-06	6.48e-05	0.00129551	0.00171985	0.0647099	0.184722	0.124716	missense
86	N86I	1	44	132	127	Amp1	1.9e-06	8.39e-05	0.00192143	0.00183547	0.12392	0.101005	0.112463	missense
86	N86A	1	51	111	165	Amp1	1.9e-06	9.72e-05	0.00161574	0.00238467	-0.0154483	0.150568	0.0675598	missense
86	N86E	1	43	89	80	Amp1	1.9e-06	8.2e-05	0.00129551	0.0011562	-0.0372796	-0.0897242	-0.0635019	missense
86	N86P	1	50	49	45	Amp1	1.9e-06	9.53e-05	0.000713256	0.000650364	-0.361975	-0.405103	-0.383539	missense
86	N86C	1	54	173	184	Amp1	1.9e-06	0.000102956	0.00251823	0.00265927	0.152451	0.173078	0.162765	missense
86	N86_	1	58	23	14	Amp1	1.9e-06	0.000110583	0.000334794	0.000202336	-0.754901	-0.976646	-0.865774	nonsense
86	N86Y	1	59	31	54	Amp1	1.9e-06	0.000112489	0.000451244	0.000780437	-0.632691	-0.397804	-0.515248	missense
86	N86T	1	57	164	144	Amp1	1.9e-06	0.000108676	0.00238723	0.00208116	0.105768	0.0431419	0.0744549	missense
87	W87G	1	146	29	30	Amp1	1.9e-06	0.000278363	0.000422131	0.000433576	-1.05516	-1.04658	-1.05087	missense
87	W87R	1	124	58	48	Amp1	1.9e-06	0.000236418	0.000844263	0.000693722	-0.683195	-0.771526	-0.727361	missense
87	W87N	1	36	6	33	Amp1	1.9e-06	6.86e-05	8.73e-05	0.000476934	-1.13135	-0.397134	-0.764243	missense
87	W87M	1	33	22	5	Amp1	1.9e-06	6.29e-05	0.000320238	7.23e-05	-0.529292	-1.17889	-0.854091	missense
87	W87I	1	35	12	2	Amp1	1.9e-06	6.67e-05	0.000174675	2.89e-05	-0.818088	-1.60238	-1.21024	missense
87	W87V	1	102	18	14	Amp1	1.9e-06	0.000194473	0.000262013	0.000202336	-1.10653	-1.22182	-1.16417	missense
87	W87S	1	117	41	46	Amp1	1.9e-06	0.000223072	0.000596806	0.000664817	-0.808603	-0.764774	-0.786688	missense
87	W87K	1	39	12	19	Amp1	1.9e-06	7.44e-05	0.000174675	0.000274598	-0.865085	-0.671657	-0.768371	missense
87	W87Y	1	42	9	15	Amp1	1.9e-06	8.01e-05	0.000131006	0.000216788	-1.02221	-0.806504	-0.914356	missense
87	W87D	1	32	12	12	Amp1	1.9e-06	6.1e-05	0.000174675	0.00017343	-0.77917	-0.785314	-0.782242	missense
87	W87A	1	81	13	15	Amp1	1.9e-06	0.000154434	0.000189231	0.000216788	-1.14774	-1.09174	-1.11974	missense
87	W87P	1	48	3	20	Amp1	1.9e-06	9.15e-05	4.37e-05	0.000289051	-1.55732	-0.739557	-1.14844	missense
87	W87T	1	61	23	7	Amp1	1.9e-06	0.000116302	0.000334794	0.000101168	-0.776803	-1.29958	-1.03819	missense
87	W87H	1	26	8	1	Amp1	1.9e-06	4.96e-05	0.00011645	1.45e-05	-0.865085	-1.77432	-1.3197	missense
87	W87F	1	45	44	36	Amp1	1.9e-06	8.58e-05	0.000640475	0.000520291	-0.362961	-0.456256	-0.409608	missense
87	W87E	1	34	8	7	Amp1	1.9e-06	6.48e-05	0.00011645	0.000101168	-0.98159	-1.04573	-1.01366	missense
87	W87Q	1	36	10	3	Amp1	1.9e-06	6.86e-05	0.000145563	4.34e-05	-0.909504	-1.43853	-1.17402	missense
87	W87C	7	56	16	16	Amp1	1.33e-05	0.000106769	0.0002329	0.000231241	-0.897269	-0.903414	-0.900342	missense
88	S88F	1	31	79	70	Amp1	1.9e-06	5.91e-05	0.00114994	0.00101168	0.0530642	-0.00560942	0.0237274	missense
88	S88Y	1	42	78	79	Amp1	1.9e-06	8.01e-05	0.00113539	0.00114175	-0.0843558	-0.084968	-0.0846619	missense
88	S88H	1	26	37	32	Amp1	1.9e-06	4.96e-05	0.000538581	0.000462481	-0.199973	-0.269169	-0.234571	missense
88	S88E	1	45	56	77	Amp1	1.9e-06	8.58e-05	0.00081515	0.00111284	-0.258226	-0.126068	-0.192147	missense
88	S88N	1	46	138	38	Amp1	1.9e-06	8.77e-05	0.00200876	0.000549196	0.12392	-0.44232	-0.1592	missense
88	S88M	1	34	122	68	Amp1	1.9e-06	6.48e-05	0.00177586	0.000982773	0.20168	-0.0583158	0.071682	missense
88	S88R	1	84	232	174	Amp1	1.9e-06	0.000160154	0.00337705	0.00251474	0.0880075	-0.0430758	0.0224659	missense
88	S88Q	1	23	69	94	Amp1	1.9e-06	4.39e-05	0.00100438	0.00135854	0.12392	0.252054	0.187987	missense
88	S88D	1	40	75	128	Amp1	1.9e-06	7.63e-05	0.00109172	0.00184993	-0.0801999	0.145804	0.0328022	missense
88	S88K	1	54	32	107	Amp1	1.9e-06	0.000102956	0.0004658	0.00154642	-0.580445	-0.0623557	-0.3214	missense
88	S88L	3	96	148	198	Amp1	5.71e-06	0.000183033	0.00215432	0.0028616	-0.165211	-0.0449518	-0.105081	missense
88	S88V	1	90	98	94	Amp1	1.9e-06	0.000171594	0.00142651	0.00135854	-0.316218	-0.34046	-0.328339	missense
88	S88A	1	68	209	130	Amp1	1.9e-06	0.000129649	0.00304226	0.00187883	0.134436	-0.0779113	0.0282624	missense
88	S88G	1	92	74	94	Amp1	1.9e-06	0.000175407	0.00107716	0.00135854	-0.447757	-0.350006	-0.398881	missense
88	S88I	1	46	87	124	Amp1	1.9e-06	8.77e-05	0.00126639	0.00179211	-0.0764397	0.0713181	-0.00256082	missense
88	S88C	1	37	53	48	Amp1	1.9e-06	7.05e-05	0.000771481	0.000693722	-0.197127	-0.246306	-0.221717	missense
88	S88W	1	29	55	54	Amp1	1.9e-06	5.53e-05	0.000800594	0.000780437	-0.0752365	-0.08935	-0.0822932	missense
88	S88T	2	53	49	208	Amp1	3.81e-06	0.00010105	0.000713256	0.00300613	-0.387281	0.234442	-0.0764196	missense
89	K89L	1	107	191	232	Amp1	1.9e-06	0.000204006	0.00278024	0.00335299	-0.101552	-0.0232416	-0.0623966	missense
89	K89Q	1	36	116	92	Amp1	1.9e-06	6.86e-05	0.00168852	0.00132963	0.154954	0.0481396	0.101547	missense
89	K89V	1	74	38	29	Amp1	1.9e-06	0.000141088	0.000553138	0.000419124	-0.642649	-0.766179	-0.704414	missense
89	K89H	1	18	21	25	Amp1	1.9e-06	3.43e-05	0.000305681	0.000361313	-0.286254	-0.216678	-0.251466	missense
89	K89S	1	98	142	2339	Amp1	1.9e-06	0.000186846	0.00206699	0.0338045	-0.192139	1.01846	0.41316	missense
89	K89W	1	45	84	74	Amp1	1.9e-06	8.58e-05	0.00122273	0.00106949	-0.0821344	-0.143327	-0.11273	missense
89	K89I	1	27	4	13	Amp1	1.9e-06	5.15e-05	5.82e-05	0.000187883	-1.1825	-0.676766	-0.929636	missense
89	K89P	1	43	30	7	Amp1	1.9e-06	8.2e-05	0.000436688	0.000101168	-0.509548	-1.14772	-0.828632	missense
89	K89_	2	45	16	14	Amp1	3.81e-06	8.58e-05	0.0002329	0.000202336	-0.802294	-0.86643	-0.834362	nonsense
89	K89R	13	113	427	203	Amp1	2.47e-05	0.000215445	0.00621552	0.00293386	0.224148	-0.104928	0.0596101	missense
89	K89C	1	38	21	21	Amp1	1.9e-06	7.25e-05	0.000305681	0.000303503	-0.610765	-0.61691	-0.613838	missense
89	K89G	1	123	68	69	Amp1	1.9e-06	0.000234511	0.000989825	0.000997225	-0.610597	-0.610402	-0.6105	missense
89	K89F	1	36	48	75	Amp1	1.9e-06	6.86e-05	0.0006987	0.00108394	-0.228262	-0.040587	-0.134425	missense
89	K89A	1	63	74	107	Amp1	1.9e-06	0.000120116	0.00107716	0.00154642	-0.28331	-0.129303	-0.206306	missense
89	K89D	1	28	15	19	Amp1	1.9e-06	5.34e-05	0.000218344	0.000274598	-0.624268	-0.52775	-0.576009	missense
89	K89T	6	85	37	42	Amp1	1.14e-05	0.000162061	0.000538581	0.000607007	-0.714418	-0.665515	-0.689967	missense
89	K89Y	1	31	31	39	Amp1	1.9e-06	5.91e-05	0.000451244	0.000563649	-0.353201	-0.259643	-0.306422	missense
89	K89E	5	54	33	43	Amp1	9.52e-06	0.000102956	0.000480356	0.000621459	-0.567081	-0.458271	-0.512676	missense
89	K89M	6	55	109	126	Amp1	1.14e-05	0.000104863	0.00158663	0.00182102	-0.0561373	0.00066209	-0.0277376	missense
90	P90G	1	31	25	21	Amp1	1.9e-06	5.91e-05	0.000363906	0.000303503	-0.446623	-0.528488	-0.487556	missense
90	P90V	1	44	23	32	Amp1	1.9e-06	8.39e-05	0.000334794	0.000462481	-0.634926	-0.497648	-0.566287	missense
90	P90R	1	81	56	112	Amp1	1.9e-06	0.000154434	0.00081515	0.00161868	-0.513498	-0.218613	-0.366055	missense
90	P90A	1	54	105	120	Amp1	1.9e-06	0.000102956	0.00152841	0.00173431	-0.0644056	-0.0125583	-0.0384819	missense
90	P90Y	1	44	13	5	Amp1	1.9e-06	8.39e-05	0.000189231	7.23e-05	-0.88271	-1.30383	-1.09327	missense
90	P90_	1	39	7	2	Amp1	1.9e-06	7.44e-05	0.000101894	2.89e-05	-1.09917	-1.64938	-1.37427	nonsense
90	P90F	1	42	7	15	Amp1	1.9e-06	8.01e-05	0.000101894	0.000216788	-1.13135	-0.806504	-0.968928	missense
90	P90E	1	16	24	24	Amp1	1.9e-06	3.05e-05	0.00034935	0.000346861	-0.17711	-0.183255	-0.180182	missense
90	P90I	1	32	22	45	Amp1	1.9e-06	6.1e-05	0.000320238	0.000650364	-0.515928	-0.211283	-0.363606	missense
90	P90H	1	25	20	4	Amp1	1.9e-06	4.77e-05	0.000291125	5.78e-05	-0.450111	-1.15523	-0.802668	missense
90	P90L	5	99	92	105	Amp1	9.52e-06	0.000188753	0.00133917	0.00151752	-0.385049	-0.333792	-0.35942	missense
90	P90M	1	39	10	40	Amp1	1.9e-06	7.44e-05	0.000145563	0.000578102	-0.944266	-0.34835	-0.646308	missense
90	P90K	1	31	13	22	Amp1	1.9e-06	5.91e-05	0.000189231	0.000317956	-0.730619	-0.508285	-0.619452	missense
90	P90W	1	35	4	6	Amp1	1.9e-06	6.67e-05	5.82e-05	8.67e-05	-1.29521	-1.12526	-1.21024	missense
90	P90N	1	28	11	8	Amp1	1.9e-06	5.34e-05	0.000160119	0.00011562	-0.758966	-0.903414	-0.83119	missense
90	P90C	1	52	10	18	Amp1	1.9e-06	9.91e-05	0.000145563	0.000260146	-1.0692	-0.820077	-0.944641	missense
90	P90D	1	25	17	19	Amp1	1.9e-06	4.77e-05	0.000247456	0.000274598	-0.520692	-0.478532	-0.499612	missense
91	Q91V	1	76	65	63	Amp1	1.9e-06	0.000144901	0.000946156	0.00091051	-0.421101	-0.440819	-0.43096	missense
91	Q91G	1	57	20	32	Amp1	1.9e-06	0.000108676	0.000291125	0.000462481	-0.808046	-0.610071	-0.709058	missense
91	Q91C	1	48	5	9	Amp1	1.9e-06	9.15e-05	7.28e-05	0.000130073	-1.33547	-1.08634	-1.21091	missense
91	Q91M	1	28	17	18	Amp1	1.9e-06	5.34e-05	0.000247456	0.000260146	-0.56991	-0.551231	-0.560571	missense
91	Q91L	1	111	53	63	Amp1	1.9e-06	0.000211632	0.000771481	0.00091051	-0.674248	-0.605328	-0.639788	missense
91	Q91E	1	21	10	13	Amp1	1.9e-06	4e-05	0.000145563	0.000187883	-0.67542	-0.567622	-0.621521	missense
91	Q91T	1	39	13	21	Amp1	1.9e-06	7.44e-05	0.000189231	0.000303503	-0.830322	-0.628191	-0.729257	missense
91	Q91A	1	38	26	11	Amp1	1.9e-06	7.25e-05	0.000378463	0.000158978	-0.518011	-0.897737	-0.707874	missense
91	Q91I	1	48	9	32	Amp1	1.9e-06	9.15e-05	0.000131006	0.000462481	-1.0802	-0.535437	-0.807818	missense
91	Q91R	9	98	63	46	Amp1	1.71e-05	0.000186846	0.000917044	0.000664817	-0.545087	-0.687814	-0.61645	missense
91	Q91F	1	67	51	65	Amp1	1.9e-06	0.000127742	0.000742369	0.000939415	-0.471706	-0.372507	-0.422106	missense
91	Q91D	1	31	6	7	Amp1	1.9e-06	5.91e-05	8.73e-05	0.000101168	-1.06641	-1.00561	-1.03601	missense
91	Q91P	2	27	18	15	Amp1	3.81e-06	5.15e-05	0.000262013	0.000216788	-0.529292	-0.614618	-0.571955	missense
91	Q91H	1	20	22	23	Amp1	1.9e-06	3.81e-05	0.000320238	0.000332408	-0.311808	-0.298648	-0.305228	missense
91	Q91S	1	98	56	53	Amp1	1.9e-06	0.000186846	0.00081515	0.000765985	-0.596239	-0.626296	-0.611268	missense
91	Q91Y	1	59	38	12	Amp1	1.9e-06	0.000112489	0.000553138	0.00017343	-0.54427	-1.05102	-0.797643	missense
91	Q91N	1	29	13	8	Amp1	1.9e-06	5.53e-05	0.000189231	0.00011562	-0.701656	-0.918654	-0.810155	missense
91	Q91W	1	27	8	4	Amp1	1.9e-06	5.15e-05	0.00011645	5.78e-05	-0.881475	-1.18865	-1.03506	missense
92	C92W	1	39	13	5	Amp1	1.9e-06	7.44e-05	0.000189231	7.23e-05	-0.830322	-1.25144	-1.04088	missense
92	C92M	1	36	2	2	Amp1	1.9e-06	6.86e-05	2.91e-05	2.89e-05	-1.60847	-1.61462	-1.61155	missense
92	C92N	1	25	9	13	Amp1	1.9e-06	4.77e-05	0.000131006	0.000187883	-0.796899	-0.643342	-0.720121	missense
92	C92I	1	52	13	15	Amp1	1.9e-06	9.91e-05	0.000189231	0.000216788	-0.955261	-0.899258	-0.927259	missense
92	C92T	1	37	21	17	Amp1	1.9e-06	7.05e-05	0.000305681	0.000245693	-0.599184	-0.697099	-0.648141	missense
92	C92L	1	126	40	40	Amp1	1.9e-06	0.000240231	0.00058225	0.000578102	-0.851512	-0.857656	-0.854584	missense
92	C92D	1	35	5	9	Amp1	1.9e-06	6.67e-05	7.28e-05	0.000130073	-1.1983	-0.949171	-1.07374	missense
92	C92G	1	116	22	19	Amp1	1.9e-06	0.000221165	0.000320238	0.000274598	-1.07524	-1.14505	-1.11014	missense
92	C92S	2	121	31	34	Amp1	3.81e-06	0.000230698	0.000451244	0.000491386	-0.944625	-0.910652	-0.927639	missense
92	C92A	1	58	9	11	Amp1	1.9e-06	0.000110583	0.000131006	0.000158978	-1.16239	-1.08138	-1.12188	missense
92	C92R	8	117	43	30	Amp1	1.52e-05	0.000223072	0.000625919	0.000433576	-0.787919	-0.95041	-0.869164	missense
92	C92F	12	87	24	32	Amp1	2.28e-05	0.000165874	0.00034935	0.000462481	-0.912509	-0.793715	-0.853112	missense
92	C92H	1	23	7	6	Amp1	1.9e-06	4.39e-05	0.000101894	8.67e-05	-0.869831	-0.942922	-0.906377	missense
92	C92_	1	29	18	24	Amp1	1.9e-06	5.53e-05	0.000262013	0.000346861	-0.560327	-0.441533	-0.50093	nonsense
92	C92K	1	29	8	11	Amp1	1.9e-06	5.53e-05	0.00011645	0.000158978	-0.912509	-0.780351	-0.84643	missense
92	C92E	1	35	8	6	Amp1	1.9e-06	6.67e-05	0.00011645	8.67e-05	-0.994179	-1.12526	-1.05972	missense
92	C92Q	1	23	8	2	Amp1	1.9e-06	4.39e-05	0.00011645	2.89e-05	-0.811839	-1.42004	-1.11594	missense
92	C92P	1	35	10	12	Amp1	1.9e-06	6.67e-05	0.000145563	0.00017343	-0.897269	-0.824233	-0.860751	missense
92	C92V	1	130	17	13	Amp1	1.9e-06	0.000247857	0.000247456	0.000187883	-1.2367	-1.35935	-1.29802	missense
93	N93V	1	113	307	327	Amp1	1.9e-06	0.000215445	0.00446877	0.00472598	0.0808588	0.102124	0.0914912	missense
93	N93H	1	48	76	73	Amp1	1.9e-06	9.15e-05	0.00110628	0.00105503	-0.153629	-0.177264	-0.165446	missense
93	N93K	6	44	153	159	Amp1	1.14e-05	8.39e-05	0.00222711	0.00229795	0.188038	0.198599	0.193318	missense
93	N93S	11	130	427	358	Amp1	2.09e-05	0.000247857	0.00621552	0.00517401	0.163283	0.0805939	0.121939	missense
93	N93M	1	46	64	77	Amp1	1.9e-06	8.77e-05	0.0009316	0.00111284	-0.209779	-0.135613	-0.172696	missense
93	N93Q	1	35	51	61	Amp1	1.9e-06	6.67e-05	0.000742369	0.000881605	-0.189699	-0.118084	-0.153891	missense
93	N93_	1	32	14	15	Amp1	1.9e-06	6.1e-05	0.000203788	0.000216788	-0.712223	-0.688404	-0.700314	nonsense
93	N93G	1	80	211	169	Amp1	1.9e-06	0.000152528	0.00307137	0.00244248	0.0679913	-0.034549	0.0167211	missense
93	N93E	1	24	135	62	Amp1	1.9e-06	4.58e-05	0.00196509	0.000896057	0.396921	0.0528347	0.224878	missense
93	N93C	1	52	45	51	Amp1	1.9e-06	9.91e-05	0.000655031	0.000737079	-0.415992	-0.367779	-0.391885	missense
93	N93I	1	50	57	115	Amp1	1.9e-06	9.53e-05	0.000829706	0.00166204	-0.296296	0.00238207	-0.146957	missense
93	N93W	1	39	36	40	Amp1	1.9e-06	7.44e-05	0.000524025	0.000578102	-0.387963	-0.34835	-0.368157	missense
93	N93A	1	65	262	196	Amp1	1.9e-06	0.000123929	0.00381374	0.0028327	0.252187	0.119997	0.186092	missense
93	N93P	1	41	199	101	Amp1	1.9e-06	7.82e-05	0.00289669	0.00145971	0.332868	0.0321918	0.18253	missense
93	N93R	1	89	299	223	Amp1	1.9e-06	0.000169687	0.00435232	0.00322292	0.17308	0.0395691	0.106325	missense
93	N93T	1	70	209	143	Amp1	1.9e-06	0.000133462	0.00304226	0.00206671	0.121847	-0.0491078	0.0363697	missense
93	N93Y	1	53	179	153	Amp1	1.9e-06	0.00010105	0.00260557	0.00221124	0.175376	0.10107	0.138223	missense
93	N93F	1	88	141	127	Amp1	1.9e-06	0.00016778	0.00205243	0.00183547	-0.148465	-0.200025	-0.174245	missense
93	N93L	1	96	336	267	Amp1	1.9e-06	0.000183033	0.0048909	0.00385883	0.190867	0.0848943	0.137881	missense
94	I94S	1	123	32	36	Amp1	1.9e-06	0.000234511	0.0004658	0.000520291	-0.937956	-0.892948	-0.915452	missense
94	I94M	1	29	56	79	Amp1	1.9e-06	5.53e-05	0.00081515	0.00114175	-0.0674111	0.0758833	0.0042361	missense
94	I94_	1	52	8	17	Amp1	1.9e-06	9.91e-05	0.00011645	0.000245693	-1.16611	-0.8449	-1.00551	nonsense
94	I94P	1	44	10	13	Amp1	1.9e-06	8.39e-05	0.000145563	0.000187883	-0.996654	-0.888855	-0.942754	missense
94	I94E	1	30	9	5	Amp1	1.9e-06	5.72e-05	0.000131006	7.23e-05	-0.87608	-1.1375	-1.00679	missense
94	I94A	1	54	15	10	Amp1	1.9e-06	0.000102956	0.000218344	0.000144525	-0.909504	-1.09174	-1.00062	missense
94	I94C	1	76	36	30	Amp1	1.9e-06	0.000144901	0.000524025	0.000433576	-0.677712	-0.763038	-0.720375	missense
94	I94F	1	78	112	88	Amp1	1.9e-06	0.000148714	0.0016303	0.00127182	-0.196078	-0.306958	-0.251518	missense
94	I94H	1	34	14	19	Amp1	1.9e-06	6.48e-05	0.000203788	0.000274598	-0.738552	-0.612071	-0.675312	missense
94	I94R	1	127	23	27	Amp1	1.9e-06	0.000242138	0.000334794	0.000390219	-1.09528	-1.03179	-1.06353	missense
94	I94N	1	45	12	16	Amp1	1.9e-06	8.58e-05	0.000174675	0.000231241	-0.927232	-0.808438	-0.867835	missense
94	I94Y	1	74	28	12	Amp1	1.9e-06	0.000141088	0.000407575	0.00017343	-0.775275	-1.1494	-0.962336	missense
94	I94L	1	116	291	257	Amp1	1.9e-06	0.000221165	0.00423587	0.0037143	0.0462338	-0.0138706	0.0161816	missense
94	I94T	5	68	66	41	Amp1	9.52e-06	0.000129649	0.000960713	0.000592554	-0.366166	-0.579071	-0.472618	missense
94	I94W	1	54	25	20	Amp1	1.9e-06	0.000102956	0.000363906	0.000289051	-0.687655	-0.79071	-0.739182	missense
94	I94Q	1	34	22	8	Amp1	1.9e-06	6.48e-05	0.000320238	0.00011562	-0.542257	-0.987735	-0.764996	missense
94	I94V	1	88	218	182	Amp1	1.9e-06	0.00016778	0.00317326	0.00263036	0.0407727	-0.043757	-0.00149219	missense
94	I94D	1	33	14	13	Amp1	1.9e-06	6.29e-05	0.000203788	0.000187883	-0.725587	-0.763916	-0.744752	missense
94	I94G	1	99	13	21	Amp1	1.9e-06	0.000188753	0.000189231	0.000303503	-1.23489	-1.03276	-1.13383	missense
94	I94K	1	28	5	7	Amp1	1.9e-06	5.34e-05	7.28e-05	0.000101168	-1.10139	-0.961406	-1.0314	missense
95	T95F	1	66	47	71	Amp1	1.9e-06	0.000125835	0.000684144	0.00102613	-0.500647	-0.327631	-0.414139	missense
95	T95H	1	47	111	83	Amp1	1.9e-06	8.96e-05	0.00161574	0.00119956	0.020024	-0.112366	-0.0461708	missense
95	T95R	1	83	201	225	Amp1	1.9e-06	0.000158247	0.00292581	0.00325182	0.0309168	0.0737587	0.0523377	missense
95	T95P	1	57	16	10	Amp1	1.9e-06	0.000108676	0.0002329	0.000144525	-0.904956	-1.11522	-1.01009	missense
95	T95N	1	42	119	76	Amp1	1.9e-06	8.01e-05	0.00173219	0.00109839	0.0990965	-0.101781	-0.00134247	missense
95	T95V	1	39	112	102	Amp1	1.9e-06	7.44e-05	0.0016303	0.00147416	0.104952	0.0581898	0.081571	missense
95	T95W	1	30	23	28	Amp1	1.9e-06	5.72e-05	0.000334794	0.000404671	-0.468595	-0.389309	-0.428952	missense
95	T95_	1	43	10	3	Amp1	1.9e-06	8.2e-05	0.000145563	4.34e-05	-0.98667	-1.51569	-1.25118	nonsense
95	T95C	1	32	41	31	Amp1	1.9e-06	6.1e-05	0.000596806	0.000448029	-0.245567	-0.373134	-0.309351	missense
95	T95M	1	37	51	57	Amp1	1.9e-06	7.05e-05	0.000742369	0.000823795	-0.213833	-0.171673	-0.192753	missense
95	T95L	1	112	194	256	Amp1	1.9e-06	0.000213539	0.00282391	0.00369985	-0.114617	-0.000323823	-0.0574706	missense
95	T95Q	1	31	60	76	Amp1	1.9e-06	5.91e-05	0.000873375	0.00109839	-0.0664116	0.0301061	-0.0181527	missense
95	T95S	1	123	281	214	Amp1	1.9e-06	0.000234511	0.00409031	0.00309284	0.00560006	-0.118837	-0.0566185	missense
95	T95Y	1	51	48	81	Amp1	1.9e-06	9.72e-05	0.0006987	0.00117066	-0.37953	-0.158431	-0.268981	missense
95	T95E	1	14	9	47	Amp1	1.9e-06	2.67e-05	0.000131006	0.000679269	-0.545087	0.166624	-0.189231	missense
95	T95G	1	53	78	84	Amp1	1.9e-06	0.00010105	0.00113539	0.00121401	-0.185382	-0.159342	-0.172362	missense
95	T95D	1	37	57	36	Amp1	1.9e-06	7.05e-05	0.000829706	0.000520291	-0.165528	-0.371245	-0.268387	missense
96	G96W	1	28	9	16	Amp1	1.9e-06	5.34e-05	0.000131006	0.000231241	-0.846117	-0.602384	-0.72425	missense
96	G96R	4	90	56	33	Amp1	7.61e-06	0.000171594	0.00081515	0.000476934	-0.559256	-0.795074	-0.677165	missense
96	G96S	1	98	15	21	Amp1	1.9e-06	0.000186846	0.000218344	0.000303503	-1.16834	-1.02835	-1.09834	missense
96	G96L	1	126	19	17	Amp1	1.9e-06	0.000240231	0.000276569	0.000245693	-1.17482	-1.22927	-1.20204	missense
96	G96T	1	62	14	19	Amp1	1.9e-06	0.000118209	0.000203788	0.000274598	-0.999465	-0.872984	-0.936224	missense
96	G96K	1	27	9	8	Amp1	1.9e-06	5.15e-05	0.000131006	0.00011562	-0.830322	-0.88762	-0.858971	missense
96	G96A	1	53	11	6	Amp1	1.9e-06	0.00010105	0.000160119	8.67e-05	-1.03608	-1.30547	-1.17078	missense
96	G96F	1	50	10	22	Amp1	1.9e-06	9.53e-05	0.000145563	0.000317956	-1.05217	-0.715893	-0.884032	missense
96	G96I	1	41	9	1	Amp1	1.9e-06	7.82e-05	0.000131006	1.45e-05	-1.01174	-1.97213	-1.49194	missense
96	G96M	1	30	4	19	Amp1	1.9e-06	5.72e-05	5.82e-05	0.000274598	-1.22826	-0.557713	-0.892988	missense
96	G96H	1	33	2	6	Amp1	1.9e-06	6.29e-05	2.91e-05	8.67e-05	-1.57069	-1.09971	-1.3352	missense
96	G96D	1	42	11	19	Amp1	1.9e-06	8.01e-05	0.000160119	0.000274598	-0.935058	-0.703841	-0.81945	missense
96	G96Q	1	36	10	3	Amp1	1.9e-06	6.86e-05	0.000145563	4.34e-05	-0.909504	-1.43853	-1.17402	missense
96	G96C	1	52	8	5	Amp1	1.9e-06	9.91e-05	0.00011645	7.23e-05	-1.16611	-1.37638	-1.27125	missense
96	G96N	1	34	8	4	Amp1	1.9e-06	6.48e-05	0.00011645	5.78e-05	-0.98159	-1.28876	-1.13518	missense
96	G96Y	1	39	6	11	Amp1	1.9e-06	7.44e-05	8.73e-05	0.000158978	-1.16611	-0.909018	-1.03757	missense
96	G96P	1	41	4	18	Amp1	1.9e-06	7.82e-05	5.82e-05	0.000260146	-1.36393	-0.716857	-1.04039	missense
97	F97L	2	124	35	57	Amp1	3.81e-06	0.000236418	0.000509469	0.000823795	-0.902555	-0.696893	-0.799724	missense
97	F97Q	1	33	1	6	Amp1	1.9e-06	6.29e-05	1.46e-05	8.67e-05	-1.87172	-1.09971	-1.48571	missense
97	F97Y	2	51	34	23	Amp1	3.81e-06	9.72e-05	0.000494913	0.000332408	-0.529292	-0.705188	-0.61724	missense
97	F97S	1	87	24	34	Amp1	1.9e-06	0.000165874	0.00034935	0.000491386	-0.912509	-0.767386	-0.839948	missense
97	F97M	1	30	6	9	Amp1	1.9e-06	5.72e-05	8.73e-05	0.000130073	-1.05217	-0.882225	-0.967198	missense
97	F97V	1	85	18	19	Amp1	1.9e-06	0.000162061	0.000262013	0.000274598	-1.02735	-1.01001	-1.01868	missense
97	F97_	1	31	1	6	Amp1	1.9e-06	5.91e-05	1.46e-05	8.67e-05	-1.84456	-1.07256	-1.45856	nonsense
97	F97W	1	42	32	12	Amp1	1.9e-06	8.01e-05	0.0004658	0.00017343	-0.4713	-0.903414	-0.687357	missense
97	F97N	1	35	4	6	Amp1	1.9e-06	6.67e-05	5.82e-05	8.67e-05	-1.29521	-1.12526	-1.21024	missense
97	F97R	1	117	26	11	Amp1	1.9e-06	0.000223072	0.000378463	0.000158978	-1.00641	-1.38614	-1.19628	missense
97	F97H	1	32	3	9	Amp1	1.9e-06	6.1e-05	4.37e-05	0.000130073	-1.38123	-0.910253	-1.14574	missense
97	F97C	1	74	12	8	Amp1	1.9e-06	0.000141088	0.000174675	0.00011562	-1.14325	-1.32549	-1.23437	missense
97	F97K	1	30	5	7	Amp1	1.9e-06	5.72e-05	7.28e-05	0.000101168	-1.13135	-0.991369	-1.06136	missense
97	F97D	1	33	8	9	Amp1	1.9e-06	6.29e-05	0.00011645	0.000130073	-0.968625	-0.923617	-0.946121	missense
97	F97I	1	47	17	40	Amp1	1.9e-06	8.96e-05	0.000247456	0.000578102	-0.79485	-0.429384	-0.612117	missense
97	F97P	1	41	16	7	Amp1	1.9e-06	7.82e-05	0.0002329	0.000101168	-0.761865	-1.12703	-0.944448	missense
97	F97A	1	68	8	4	Amp1	1.9e-06	0.000129649	0.00011645	5.78e-05	-1.28262	-1.58979	-1.43621	missense
97	F97E	1	32	5	8	Amp1	1.9e-06	6.1e-05	7.28e-05	0.00011562	-1.15938	-0.961406	-1.06039	missense
97	F97G	1	95	15	18	Amp1	1.9e-06	0.000181127	0.000218344	0.000260146	-1.15483	-1.0818	-1.11832	missense
97	F97T	1	48	11	12	Amp1	1.9e-06	9.15e-05	0.000160119	0.00017343	-0.99305	-0.961406	-0.977228	missense
98	A98W	1	31	4	4	Amp1	1.9e-06	5.91e-05	5.82e-05	5.78e-05	-1.2425	-1.24865	-1.24558	missense
98	A98F	1	59	8	5	Amp1	1.9e-06	0.000112489	0.00011645	7.23e-05	-1.22096	-1.43123	-1.3261	missense
98	A98L	1	87	21	30	Amp1	1.9e-06	0.000165874	0.000305681	0.000433576	-0.970501	-0.821744	-0.896122	missense
98	A98Q	1	26	4	9	Amp1	1.9e-06	4.96e-05	5.82e-05	0.000130073	-1.16611	-0.820077	-0.993096	missense
98	A98I	1	52	8	4	Amp1	1.9e-06	9.91e-05	0.00011645	5.78e-05	-1.16611	-1.47329	-1.3197	missense
98	A98M	1	40	3	9	Amp1	1.9e-06	7.63e-05	4.37e-05	0.000130073	-1.47814	-1.00716	-1.24265	missense
98	A98R	1	58	19	17	Amp1	1.9e-06	0.000110583	0.000276569	0.000245693	-0.837876	-0.892325	-0.8651	missense
98	A98H	1	26	2	12	Amp1	1.9e-06	4.96e-05	2.91e-05	0.00017343	-1.46714	-0.695138	-1.08114	missense
98	A98S	8	73	125	162	Amp1	1.52e-05	0.000139181	0.00181953	0.00234131	-0.119614	-0.0131536	-0.0663838	missense
98	A98G	1	58	34	26	Amp1	1.9e-06	0.000110583	0.000494913	0.000375766	-0.58515	-0.7078	-0.646475	missense
98	A98K	1	25	5	4	Amp1	1.9e-06	4.77e-05	7.28e-05	5.78e-05	-1.05217	-1.15523	-1.1037	missense
98	A98_	1	43	10	4	Amp1	1.9e-06	8.2e-05	0.000145563	5.78e-05	-0.98667	-1.39075	-1.18871	nonsense
98	A98C	1	29	23	8	Amp1	1.9e-06	5.53e-05	0.000334794	0.00011562	-0.453871	-0.918654	-0.686263	missense
98	A98N	1	26	9	11	Amp1	1.9e-06	4.96e-05	0.000131006	0.000158978	-0.813932	-0.732926	-0.773429	missense
98	A98P	1	32	8	13	Amp1	1.9e-06	6.1e-05	0.00011645	0.000187883	-0.955261	-0.750552	-0.852907	missense
98	A98Y	1	39	10	7	Amp1	1.9e-06	7.44e-05	0.000145563	0.000101168	-0.944266	-1.10531	-1.02479	missense
98	A98D	1	30	7	9	Amp1	1.9e-06	5.72e-05	0.000101894	0.000130073	-0.985224	-0.882225	-0.933724	missense
99	P99Q	1	23	11	5	Amp1	1.9e-06	4.39e-05	0.000160119	7.23e-05	-0.673536	-1.0221	-0.84782	missense
99	P99A	1	41	78	39	Amp1	1.9e-06	7.82e-05	0.00113539	0.000563649	-0.0738904	-0.381065	-0.227478	missense
99	P99D	1	51	13	10	Amp1	1.9e-06	9.72e-05	0.000189231	0.000144525	-0.946828	-1.06692	-1.00687	missense
99	P99T	7	48	26	26	Amp1	1.33e-05	9.15e-05	0.000378463	0.000375766	-0.619469	-0.625614	-0.622541	missense
99	P99S	11	105	57	85	Amp1	2.09e-05	0.000200193	0.000829706	0.00122847	-0.618516	-0.451116	-0.534816	missense
99	P99Y	1	44	13	6	Amp1	1.9e-06	8.39e-05	0.000189231	8.67e-05	-0.88271	-1.22465	-1.05368	missense
99	P99_	1	20	4	7	Amp1	1.9e-06	3.81e-05	5.82e-05	0.000101168	-1.05217	-0.815278	-0.933724	nonsense
99	P99F	1	89	11	17	Amp1	1.9e-06	0.000169687	0.000160119	0.000245693	-1.2612	-1.07829	-1.16974	missense
99	P99C	1	55	10	14	Amp1	1.9e-06	0.000104863	0.000145563	0.000202336	-1.09356	-0.95358	-1.02357	missense
99	P99R	1	78	6	11	Amp1	1.9e-06	0.000148714	8.73e-05	0.000158978	-1.46714	-1.21005	-1.3386	missense
99	P99W	1	45	5	10	Amp1	1.9e-06	8.58e-05	7.28e-05	0.000144525	-1.30744	-1.01256	-1.16	missense
99	P99G	1	52	24	18	Amp1	1.9e-06	9.91e-05	0.00034935	0.000260146	-0.688993	-0.820077	-0.754535	missense
99	P99K	1	29	12	9	Amp1	1.9e-06	5.53e-05	0.000174675	0.000130073	-0.736418	-0.867501	-0.80196	missense
99	P99N	1	41	2	7	Amp1	1.9e-06	7.82e-05	2.91e-05	0.000101168	-1.66496	-1.12703	-1.39599	missense
99	P99E	1	18	8	4	Amp1	1.9e-06	3.43e-05	0.00011645	5.78e-05	-0.705384	-1.01256	-0.858971	missense
99	P99V	1	80	15	22	Amp1	1.9e-06	0.000152528	0.000218344	0.000317956	-1.0802	-0.920013	-1.00011	missense
99	P99M	1	21	8	20	Amp1	1.9e-06	4e-05	0.00011645	0.000289051	-0.77233	-0.380535	-0.576433	missense
99	P99I	1	51	6	2	Amp1	1.9e-06	9.72e-05	8.73e-05	2.89e-05	-1.28262	-1.76589	-1.52425	missense
100	F100Q	1	19	14	4	Amp1	1.9e-06	3.62e-05	0.000203788	5.78e-05	-0.485827	-1.03604	-0.760933	missense
100	F100K	1	46	13	22	Amp1	1.9e-06	8.77e-05	0.000189231	0.000317956	-0.902016	-0.679681	-0.790848	missense
100	F100S	4	125	56	35	Amp1	7.61e-06	0.000238324	0.00081515	0.000505839	-0.701923	-0.912188	-0.807055	missense
100	F100T	1	60	32	54	Amp1	1.9e-06	0.000114396	0.0004658	0.000780437	-0.626202	-0.405103	-0.515653	missense
100	F100M	1	52	82	69	Amp1	1.9e-06	9.91e-05	0.00119361	0.000997225	-0.155391	-0.2365	-0.195945	missense
100	F100E	1	42	12	24	Amp1	1.9e-06	8.01e-05	0.000174675	0.000346861	-0.897269	-0.602384	-0.749827	missense
100	F100H	1	43	29	22	Amp1	1.9e-06	8.2e-05	0.000422131	0.000317956	-0.524272	-0.650392	-0.587332	missense
100	F100W	1	38	145	110	Amp1	1.9e-06	7.25e-05	0.00211066	0.00158978	0.228383	0.102263	0.165323	missense
100	F100V	1	99	120	101	Amp1	1.9e-06	0.000188753	0.00174675	0.00145971	-0.269655	-0.35066	-0.310157	missense
100	F100P	1	45	4	21	Amp1	1.9e-06	8.58e-05	5.82e-05	0.000303503	-1.40435	-0.690339	-1.04735	missense
100	F100A	1	52	22	15	Amp1	1.9e-06	9.91e-05	0.000320238	0.000216788	-0.726782	-0.899258	-0.81302	missense
100	F100G	1	98	18	36	Amp1	1.9e-06	0.000186846	0.000262013	0.000520291	-1.08915	-0.794269	-0.941712	missense
100	F100D	1	48	10	6	Amp1	1.9e-06	9.15e-05	0.000145563	8.67e-05	-1.03444	-1.26244	-1.14844	missense
100	F100_	1	46	22	14	Amp1	1.9e-06	8.77e-05	0.000320238	0.000202336	-0.673536	-0.875976	-0.774756	nonsense
100	F100Y	1	65	146	136	Amp1	1.9e-06	0.000123929	0.00212521	0.00196554	-0.00176165	-0.0387202	-0.0202409	missense
100	F100L	3	134	263	199	Amp1	5.71e-06	0.000255484	0.00382829	0.00287606	-0.0603502	-0.187597	-0.123974	missense
100	F100C	1	60	28	37	Amp1	1.9e-06	0.000114396	0.000407575	0.000534744	-0.684194	-0.569295	-0.626745	missense
100	F100I	1	66	69	36	Amp1	1.9e-06	0.000125835	0.00100438	0.000520291	-0.333896	-0.622587	-0.478242	missense
100	F100N	1	59	36	17	Amp1	1.9e-06	0.000112489	0.000524025	0.000245693	-0.567751	-0.899749	-0.73375	missense
100	F100R	1	105	107	91	Amp1	1.9e-06	0.000200193	0.00155752	0.00131518	-0.345007	-0.421494	-0.38325	missense
101	S101A	1	53	159	150	Amp1	1.9e-06	0.00010105	0.00231444	0.00216788	0.12392	0.0924696	0.108195	missense
101	S101D	1	33	42	40	Amp1	1.9e-06	6.29e-05	0.000611363	0.000578102	-0.248466	-0.2758	-0.262133	missense
101	S101I	1	42	94	51	Amp1	1.9e-06	8.01e-05	0.00136829	0.000737079	-0.00332259	-0.275025	-0.139174	missense
101	S101G	1	69	99	72	Amp1	1.9e-06	0.000131555	0.00144107	0.00104058	-0.196415	-0.340862	-0.268639	missense
101	S101_	1	31	22	26	Amp1	1.9e-06	5.91e-05	0.000320238	0.000375766	-0.50214	-0.435734	-0.468937	nonsense
101	S101N	1	32	91	54	Amp1	1.9e-06	6.1e-05	0.00132462	0.000780437	0.10069	-0.132102	-0.0157059	missense
101	S101L	1	89	28	75	Amp1	1.9e-06	0.000169687	0.000407575	0.00108394	-0.855433	-0.433675	-0.644554	missense
101	S101R	1	54	18	47	Amp1	1.9e-06	0.000102956	0.000262013	0.000679269	-0.830322	-0.419642	-0.624982	missense
101	S101H	1	30	12	9	Amp1	1.9e-06	5.72e-05	0.000174675	0.000130073	-0.751141	-0.882225	-0.816683	missense
101	S101P	2	29	55	39	Amp1	3.81e-06	5.53e-05	0.000800594	0.000563649	-0.0752365	-0.230679	-0.152958	missense
101	S101Q	1	19	14	6	Amp1	1.9e-06	3.62e-05	0.000203788	8.67e-05	-0.485827	-0.859948	-0.672887	missense
101	S101F	1	66	36	37	Amp1	1.9e-06	0.000125835	0.000524025	0.000534744	-0.616443	-0.610688	-0.613565	missense
101	S101T	2	31	138	105	Amp1	3.81e-06	5.91e-05	0.00200876	0.00151752	0.295316	0.170482	0.232899	missense
101	S101E	1	22	9	7	Amp1	1.9e-06	4.19e-05	0.000131006	0.000101168	-0.741381	-0.85667	-0.799026	missense
101	S101C	1	57	116	77	Amp1	1.9e-06	0.000108676	0.00168852	0.00111284	-0.044618	-0.22873	-0.136674	missense
101	S101K	1	15	40	12	Amp1	1.9e-06	2.86e-05	0.00058225	0.00017343	0.0727676	-0.456256	-0.191744	missense
101	S101W	1	30	12	6	Amp1	1.9e-06	5.72e-05	0.000174675	8.67e-05	-0.751141	-1.05832	-0.904728	missense
101	S101M	1	31	43	42	Amp1	1.9e-06	5.91e-05	0.000625919	0.000607007	-0.211094	-0.227458	-0.219276	missense
101	S101V	1	101	175	124	Amp1	1.9e-06	0.000192566	0.00254734	0.00179211	-0.114484	-0.270245	-0.192365	missense
102	K102P	1	52	14	13	Amp1	1.9e-06	9.91e-05	0.000203788	0.000187883	-0.923076	-0.961406	-0.942241	missense
102	K102M	5	41	39	17	Amp1	9.52e-06	7.82e-05	0.000567694	0.000245693	-0.37492	-0.741681	-0.558301	missense
102	K102S	1	119	54	32	Amp1	1.9e-06	0.000226885	0.000786038	0.000462481	-0.696354	-0.929743	-0.813049	missense
102	K102T	2	52	27	35	Amp1	3.81e-06	9.91e-05	0.000393019	0.000505839	-0.637841	-0.531281	-0.584561	missense
102	K102G	1	72	26	31	Amp1	1.9e-06	0.000137275	0.000378463	0.000448029	-0.79556	-0.725317	-0.760438	missense
102	K102A	1	55	30	20	Amp1	1.9e-06	0.000104863	0.000436688	0.000289051	-0.616443	-0.798678	-0.707561	missense
102	K102R	11	118	360	257	Amp1	2.09e-05	0.000224978	0.00524025	0.0037143	0.131219	-0.0212946	0.0549623	missense
102	K102L	1	149	55	35	Amp1	1.9e-06	0.000284083	0.000800594	0.000505839	-0.786025	-0.988464	-0.887244	missense
102	K102Q	1	30	15	4	Amp1	1.9e-06	5.72e-05	0.000218344	5.78e-05	-0.654231	-1.23441	-0.944319	missense
102	K102C	1	51	28	24	Amp1	1.9e-06	9.72e-05	0.000407575	0.000346861	-0.613613	-0.686705	-0.650159	missense
102	K102_	1	37	15	32	Amp1	1.9e-06	7.05e-05	0.000218344	0.000462481	-0.745312	-0.422398	-0.583855	nonsense
102	K102H	1	34	22	6	Amp1	1.9e-06	6.48e-05	0.000320238	8.67e-05	-0.542257	-1.11267	-0.827465	missense
102	K102D	1	33	3	4	Amp1	1.9e-06	6.29e-05	4.37e-05	5.78e-05	-1.39459	-1.2758	-1.3352	missense
102	K102W	1	38	18	20	Amp1	1.9e-06	7.25e-05	0.000262013	0.000289051	-0.677712	-0.638099	-0.657906	missense
102	K102Y	1	49	15	25	Amp1	1.9e-06	9.34e-05	0.000218344	0.000361313	-0.867306	-0.651602	-0.759454	missense
102	K102F	1	61	10	26	Amp1	1.9e-06	0.000116302	0.000145563	0.000375766	-1.13853	-0.729702	-0.934117	missense
102	K102V	1	92	29	29	Amp1	1.9e-06	0.000175407	0.000422131	0.000419124	-0.854591	-0.860736	-0.857663	missense
102	K102I	1	44	24	10	Amp1	1.9e-06	8.39e-05	0.00034935	0.000144525	-0.616443	-1.0028	-0.809621	missense
103	D103K	1	15	4	2	Amp1	1.9e-06	2.86e-05	5.82e-05	2.89e-05	-0.927232	-1.23441	-1.08082	missense
103	D103L	1	62	19	8	Amp1	1.9e-06	0.000118209	0.000276569	0.00011562	-0.866839	-1.24865	-1.05774	missense
103	D103W	1	23	9	3	Amp1	1.9e-06	4.39e-05	0.000131006	4.34e-05	-0.760686	-1.24395	-1.00232	missense
103	D103I	1	41	34	13	Amp1	1.9e-06	7.82e-05	0.000494913	0.000187883	-0.434506	-0.858186	-0.646346	missense
103	D103N	3	42	23	43	Amp1	5.71e-06	8.01e-05	0.000334794	0.000621459	-0.614723	-0.349127	-0.481925	missense
103	D103S	1	65	37	20	Amp1	1.9e-06	0.000123929	0.000538581	0.000289051	-0.597913	-0.871229	-0.734571	missense
103	D103_	1	20	3	12	Amp1	1.9e-06	3.81e-05	4.37e-05	0.00017343	-1.17711	-0.581195	-0.879152	nonsense
103	D103G	5	71	67	64	Amp1	9.52e-06	0.000135368	0.000975269	0.000924962	-0.378385	-0.404424	-0.391404	missense
103	D103T	1	19	14	1	Amp1	1.9e-06	3.62e-05	0.000203788	1.45e-05	-0.485827	-1.6381	-1.06196	missense
103	D103M	1	20	3	7	Amp1	1.9e-06	3.81e-05	4.37e-05	0.000101168	-1.17711	-0.815278	-0.996194	missense
103	D103R	1	48	2	15	Amp1	1.9e-06	9.15e-05	2.91e-05	0.000216788	-1.73341	-0.864496	-1.29895	missense
103	D103F	1	65	20	8	Amp1	1.9e-06	0.000123929	0.000291125	0.00011562	-0.865085	-1.26917	-1.06713	missense
103	D103C	1	35	16	24	Amp1	1.9e-06	6.67e-05	0.0002329	0.000346861	-0.693149	-0.523203	-0.608176	missense
103	D103V	1	47	28	17	Amp1	1.9e-06	8.96e-05	0.000407575	0.000245693	-0.578141	-0.800995	-0.689568	missense
103	D103H	1	26	8	1	Amp1	1.9e-06	4.96e-05	0.00011645	1.45e-05	-0.865085	-1.77432	-1.3197	missense
103	D103A	1	21	15	11	Amp1	1.9e-06	4e-05	0.000218344	0.000158978	-0.499329	-0.640172	-0.569751	missense
104	N104A	1	39	9	10	Amp1	1.9e-06	7.44e-05	0.000131006	0.000144525	-0.990023	-0.95041	-0.970217	missense
104	N104R	1	82	11	12	Amp1	1.9e-06	0.000156341	0.000160119	0.00017343	-1.22562	-1.19398	-1.2098	missense
104	N104D	2	24	32	32	Amp1	3.81e-06	4.58e-05	0.0004658	0.000462481	-0.228262	-0.234407	-0.231335	missense
104	N104L	1	87	25	35	Amp1	1.9e-06	0.000165874	0.000363906	0.000505839	-0.89478	-0.754797	-0.824789	missense
104	N104S	2	90	77	52	Amp1	3.81e-06	0.000171594	0.00112083	0.000751532	-0.420953	-0.597585	-0.509269	missense
104	N104F	1	59	10	14	Amp1	1.9e-06	0.000112489	0.000145563	0.000202336	-1.12405	-0.98407	-1.05406	missense
104	N104Y	2	53	17	7	Amp1	3.81e-06	0.00010105	0.000247456	0.000101168	-0.847028	-1.23852	-1.04278	missense
104	N104M	1	23	12	12	Amp1	1.9e-06	4.39e-05	0.000174675	0.00017343	-0.635748	-0.641892	-0.63882	missense
104	N104G	1	48	18	11	Amp1	1.9e-06	9.15e-05	0.000262013	0.000158978	-0.77917	-0.999194	-0.889182	missense
104	N104T	1	41	21	34	Amp1	1.9e-06	7.82e-05	0.000305681	0.000491386	-0.643766	-0.440651	-0.542208	missense
104	N104C	1	43	17	5	Amp1	1.9e-06	8.2e-05	0.000247456	7.23e-05	-0.756221	-1.29384	-1.02503	missense
104	N104P	1	37	20	8	Amp1	1.9e-06	7.05e-05	0.000291125	0.00011562	-0.620373	-1.02446	-0.822415	missense
104	N104K	3	21	26	23	Amp1	5.71e-06	4e-05	0.000378463	0.000332408	-0.260447	-0.319837	-0.290142	missense
104	N104W	1	34	21	11	Amp1	1.9e-06	6.48e-05	0.000305681	0.000158978	-0.562461	-0.849432	-0.705946	missense
104	N104V	1	48	7	8	Amp1	1.9e-06	9.15e-05	0.000101894	0.00011562	-1.18934	-1.1375	-1.16342	missense
104	N104E	1	22	7	2	Amp1	1.9e-06	4.19e-05	0.000101894	2.89e-05	-0.850526	-1.40074	-1.12563	missense
104	N104_	1	32	11	11	Amp1	1.9e-06	6.1e-05	0.000160119	0.000158978	-0.816958	-0.823103	-0.820031	nonsense
104	N104H	1	31	19	25	Amp1	1.9e-06	5.91e-05	0.000276569	0.000361313	-0.565809	-0.452767	-0.509288	missense
104	N104I	3	45	11	10	Amp1	5.71e-06	8.58e-05	0.000160119	0.000144525	-0.965021	-1.01256	-0.98879	missense
104	N104Q	1	18	22	1	Amp1	1.9e-06	3.43e-05	0.000320238	1.45e-05	-0.266051	-1.61462	-0.940335	missense
105	S105F	1	32	5	12	Amp1	1.9e-06	6.1e-05	7.28e-05	0.00017343	-1.15938	-0.785314	-0.972348	missense
105	S105Q	1	23	66	67	Amp1	1.9e-06	4.39e-05	0.000960713	0.00096832	0.104615	0.105001	0.104808	missense
105	S105H	1	16	10	7	Amp1	1.9e-06	3.05e-05	0.000145563	0.000101168	-0.557321	-0.718368	-0.637844	missense
105	S105M	1	20	29	57	Amp1	1.9e-06	3.81e-05	0.000422131	0.000823795	-0.191833	0.0954991	-0.048167	missense
105	S105N	1	31	56	25	Amp1	1.9e-06	5.91e-05	0.00081515	0.000361313	-0.0963748	-0.452767	-0.274571	missense
105	S105A	1	45	113	154	Amp1	1.9e-06	8.58e-05	0.00164486	0.00222569	0.0466648	0.174962	0.110814	missense
105	S105D	1	30	11	20	Amp1	1.9e-06	5.72e-05	0.000160119	0.000289051	-0.78893	-0.535437	-0.662183	missense
105	S105P	1	29	42	35	Amp1	1.9e-06	5.53e-05	0.000611363	0.000505839	-0.19235	-0.277676	-0.235013	missense
105	S105W	1	37	11	13	Amp1	1.9e-06	7.05e-05	0.000160119	0.000187883	-0.88001	-0.813604	-0.846807	missense
105	S105T	1	49	94	92	Amp1	1.9e-06	9.34e-05	0.00136829	0.00132963	-0.0702694	-0.085754	-0.0780117	missense
105	S105K	1	23	8	6	Amp1	1.9e-06	4.39e-05	0.00011645	8.67e-05	-0.811839	-0.942922	-0.877381	missense
105	S105V	1	80	44	28	Amp1	1.9e-06	0.000152528	0.000640475	0.000404671	-0.612838	-0.815278	-0.714058	missense
105	S105R	1	65	33	37	Amp1	1.9e-06	0.000123929	0.000480356	0.000534744	-0.647601	-0.604057	-0.625829	missense
105	S105C	1	38	66	46	Amp1	1.9e-06	7.25e-05	0.000960713	0.000664817	-0.113441	-0.276372	-0.194906	missense
105	S105Y	1	39	10	17	Amp1	1.9e-06	7.44e-05	0.000145563	0.000245693	-0.944266	-0.719961	-0.832114	missense
105	S105E	1	32	18	5	Amp1	1.9e-06	6.1e-05	0.000262013	7.23e-05	-0.603079	-1.16553	-0.884302	missense
105	S105I	1	29	22	10	Amp1	1.9e-06	5.53e-05	0.000320238	0.000144525	-0.473176	-0.821744	-0.64746	missense
105	S105G	1	65	131	198	Amp1	1.9e-06	0.000123929	0.00190687	0.0028616	-0.0488432	0.124406	0.0377814	missense
106	I106_	1	43	17	11	Amp1	1.9e-06	8.2e-05	0.000247456	0.000158978	-0.756221	-0.951422	-0.853821	nonsense
106	I106A	1	51	23	11	Amp1	1.9e-06	9.72e-05	0.000334794	0.000158978	-0.699043	-1.02552	-0.862283	missense
106	I106F	1	104	25	23	Amp1	1.9e-06	0.000198286	0.000363906	0.000332408	-0.972294	-1.01465	-0.993473	missense
106	I106V	2	81	226	225	Amp1	3.81e-06	0.000154434	0.00328971	0.00325182	0.0924223	0.0843517	0.088387	missense
106	I106N	2	50	29	39	Amp1	3.81e-06	9.53e-05	0.000422131	0.000563649	-0.589773	-0.467251	-0.528512	missense
106	I106R	1	72	18	7	Amp1	1.9e-06	0.000137275	0.000262013	0.000101168	-0.955261	-1.37158	-1.16342	missense
106	I106L	1	107	299	263	Amp1	1.9e-06	0.000204006	0.00435232	0.00380102	0.0930863	0.0312262	0.0621562	missense
106	I106Y	1	62	23	19	Amp1	1.9e-06	0.000118209	0.000334794	0.000274598	-0.783865	-0.872984	-0.828424	missense
106	I106C	1	47	33	45	Amp1	1.9e-06	8.96e-05	0.000480356	0.000650364	-0.506785	-0.378231	-0.442508	missense
106	I106E	1	25	3	6	Amp1	1.9e-06	4.77e-05	4.37e-05	8.67e-05	-1.27402	-0.979135	-1.12658	missense
106	I106P	1	21	29	14	Amp1	1.9e-06	4e-05	0.000422131	0.000202336	-0.213022	-0.535437	-0.37423	missense
106	I106W	1	33	10	19	Amp1	1.9e-06	6.29e-05	0.000145563	0.000274598	-0.871715	-0.599106	-0.735411	missense
106	I106M	1	40	90	40	Amp1	1.9e-06	7.63e-05	0.00131006	0.000578102	-0.00101863	-0.359346	-0.180182	missense
106	I106D	1	40	6	19	Amp1	1.9e-06	7.63e-05	8.73e-05	0.000274598	-1.17711	-0.682652	-0.929881	missense
106	I106Q	1	22	11	12	Amp1	1.9e-06	4.19e-05	0.000160119	0.00017343	-0.654231	-0.622587	-0.638409	missense
106	I106T	1	44	22	29	Amp1	1.9e-06	8.39e-05	0.000320238	0.000419124	-0.654231	-0.5404	-0.597316	missense
106	I106S	1	89	24	72	Amp1	1.9e-06	0.000169687	0.00034935	0.00104058	-0.92238	-0.451403	-0.686892	missense
106	I106H	1	29	5	19	Amp1	1.9e-06	5.53e-05	7.28e-05	0.000274598	-1.11663	-0.54299	-0.82981	missense
106	I106G	1	58	21	38	Amp1	1.9e-06	0.000110583	0.000305681	0.000549196	-0.79441	-0.54299	-0.6687	missense
106	I106K	1	33	17	22	Amp1	1.9e-06	6.29e-05	0.000247456	0.000317956	-0.641266	-0.535437	-0.588352	missense
107	R107G	1	85	11	19	Amp1	1.9e-06	0.000162061	0.000160119	0.000274598	-1.24123	-1.01001	-1.12562	missense
107	R107Y	1	69	11	16	Amp1	1.9e-06	0.000131555	0.000160119	0.000231241	-1.15066	-0.994075	-1.07237	missense
107	R107V	1	81	46	27	Amp1	1.9e-06	0.000154434	0.000669588	0.000390219	-0.598928	-0.836467	-0.717698	missense
107	R107A	1	49	27	20	Amp1	1.9e-06	9.34e-05	0.000393019	0.000289051	-0.612033	-0.748512	-0.680273	missense
107	R107N	1	44	15	7	Amp1	1.9e-06	8.39e-05	0.000218344	0.000101168	-0.820563	-1.1577	-0.989131	missense
107	R107D	1	35	7	12	Amp1	1.9e-06	6.67e-05	0.000101894	0.00017343	-1.05217	-0.824233	-0.938202	missense
107	R107_	1	39	6	11	Amp1	1.9e-06	7.44e-05	8.73e-05	0.000158978	-1.16611	-0.909018	-1.03757	nonsense
107	R107S	1	107	33	30	Amp1	1.9e-06	0.000204006	0.000480356	0.000433576	-0.864071	-0.911608	-0.88784	missense
107	R107M	1	47	2	16	Amp1	1.9e-06	8.96e-05	2.91e-05	0.000231241	-1.72427	-0.827324	-1.2758	missense
107	R107E	1	32	7	8	Amp1	1.9e-06	6.1e-05	0.000101894	0.00011562	-1.01325	-0.961406	-0.987329	missense
107	R107F	1	92	9	16	Amp1	1.9e-06	0.000175407	0.000131006	0.000231241	-1.36275	-1.11901	-1.24088	missense
107	R107K	1	40	18	7	Amp1	1.9e-06	7.63e-05	0.000262013	0.000101168	-0.699989	-1.11631	-0.908148	missense
107	R107I	1	51	15	18	Amp1	1.9e-06	9.72e-05	0.000218344	0.000260146	-0.88468	-0.811643	-0.848162	missense
107	R107T	1	51	17	27	Amp1	1.9e-06	9.72e-05	0.000247456	0.000390219	-0.830322	-0.635552	-0.732937	missense
107	R107C	1	40	8	14	Amp1	1.9e-06	7.63e-05	0.00011645	0.000202336	-1.05217	-0.815278	-0.933724	missense
107	R107P	2	34	9	5	Amp1	3.81e-06	6.48e-05	0.000131006	7.23e-05	-0.930438	-1.19185	-1.06115	missense
107	R107H	1	30	12	6	Amp1	1.9e-06	5.72e-05	0.000174675	8.67e-05	-0.751141	-1.05832	-0.904728	missense
108	L108C	1	58	15	33	Amp1	1.9e-06	0.000110583	0.000218344	0.000476934	-0.940538	-0.60426	-0.772399	missense
108	L108Q	1	24	10	1	Amp1	1.9e-06	4.58e-05	0.000145563	1.45e-05	-0.733412	-1.73956	-1.23648	missense
108	L108A	1	61	41	29	Amp1	1.9e-06	0.000116302	0.000596806	0.000419124	-0.525747	-0.682278	-0.604012	missense
108	L108Y	1	35	12	12	Amp1	1.9e-06	6.67e-05	0.000174675	0.00017343	-0.818088	-0.824233	-0.82116	missense
108	L108D	1	48	10	7	Amp1	1.9e-06	9.15e-05	0.000145563	0.000101168	-1.03444	-1.19549	-1.11497	missense
108	L108H	1	37	11	13	Amp1	1.9e-06	7.05e-05	0.000160119	0.000187883	-0.88001	-0.813604	-0.846807	missense
108	L108R	2	78	39	18	Amp1	3.81e-06	0.000148714	0.000567694	0.000260146	-0.654231	-0.996168	-0.8252	missense
108	L108F	9	104	32	57	Amp1	1.71e-05	0.000198286	0.0004658	0.000823795	-0.865085	-0.620504	-0.742794	missense
108	L108W	1	46	11	17	Amp1	1.9e-06	8.77e-05	0.000160119	0.000245693	-0.974566	-0.791655	-0.88311	missense
108	L108I	11	98	137	149	Amp1	2.09e-05	0.000186846	0.00199421	0.00215343	-0.207707	-0.177386	-0.192546	missense
108	L108S	1	108	34	40	Amp1	1.9e-06	0.000205912	0.000494913	0.000578102	-0.855146	-0.79071	-0.822928	missense
108	L108E	1	26	3	10	Amp1	1.9e-06	4.96e-05	4.37e-05	0.000144525	-1.29105	-0.774319	-1.03269	missense
108	L108G	1	85	17	21	Amp1	1.9e-06	0.000162061	0.000247456	0.000303503	-1.05217	-0.966545	-1.00936	missense
108	L108K	1	37	8	14	Amp1	1.9e-06	7.05e-05	0.00011645	0.000202336	-1.01831	-0.781419	-0.899866	missense
108	L108V	1	97	102	61	Amp1	1.9e-06	0.00018494	0.00148474	0.000881605	-0.331373	-0.560788	-0.44608	missense
108	L108N	1	56	17	36	Amp1	1.9e-06	0.000106769	0.000247456	0.000520291	-0.87094	-0.551231	-0.711086	missense
108	L108T	1	68	21	11	Amp1	1.9e-06	0.000129649	0.000305681	0.000158978	-0.863491	-1.15046	-1.00698	missense
108	L108_	1	45	15	13	Amp1	1.9e-06	8.58e-05	0.000218344	0.000187883	-0.830322	-0.898615	-0.864469	nonsense
108	L108M	1	12	1	21	Amp1	1.9e-06	2.29e-05	1.46e-05	0.000303503	-1.43238	-0.116308	-0.774345	missense
109	S109Q	1	28	21	25	Amp1	1.9e-06	5.34e-05	0.000305681	0.000361313	-0.47814	-0.408564	-0.443352	missense
109	S109G	1	94	98	160	Amp1	1.9e-06	0.00017922	0.00142651	0.00231241	-0.335103	-0.128354	-0.231728	missense
109	S109V	1	75	12	19	Amp1	1.9e-06	0.000142995	0.000174675	0.000274598	-1.14908	-0.955653	-1.05237	missense
109	S109M	1	50	14	20	Amp1	1.9e-06	9.53e-05	0.000203788	0.000289051	-0.906043	-0.757286	-0.831664	missense
109	S109K	1	41	8	16	Amp1	1.9e-06	7.82e-05	0.00011645	0.000231241	-1.0629	-0.76801	-0.915452	missense
109	S109T	1	74	22	31	Amp1	1.9e-06	0.000141088	0.000320238	0.000448029	-0.88001	-0.737216	-0.808613	missense
109	S109A	1	64	112	133	Amp1	1.9e-06	0.000122022	0.0016303	0.00192219	-0.110163	-0.0416741	-0.0759186	missense
109	S109L	1	119	28	28	Amp1	1.9e-06	0.000226885	0.000407575	0.000404671	-0.98159	-0.987735	-0.984662	missense
109	S109D	1	42	18	15	Amp1	1.9e-06	8.01e-05	0.000262013	0.000216788	-0.721178	-0.806504	-0.763841	missense
109	S109N	1	50	12	28	Amp1	1.9e-06	9.53e-05	0.000174675	0.000404671	-0.97299	-0.611158	-0.792074	missense
109	S109R	1	89	10	23	Amp1	1.9e-06	0.000169687	0.000145563	0.000332408	-1.30259	-0.947008	-1.1248	missense
109	S109W	1	59	7	1	Amp1	1.9e-06	0.000112489	0.000101894	1.45e-05	-1.27896	-2.1302	-1.70458	missense
109	S109F	8	87	32	38	Amp1	1.52e-05	0.000165874	0.0004658	0.000549196	-0.78757	-0.719081	-0.753326	missense
109	S109I	1	67	13	19	Amp1	1.9e-06	0.000127742	0.000189231	0.000274598	-1.06533	-0.906667	-0.986	missense
109	S109C	1	52	31	29	Amp1	1.9e-06	9.91e-05	0.000451244	0.000419124	-0.577843	-0.612951	-0.595397	missense
109	S109_	1	44	15	13	Amp1	1.9e-06	8.39e-05	0.000218344	0.000187883	-0.820563	-0.888855	-0.854709	nonsense
109	S109E	1	38	9	19	Amp1	1.9e-06	7.25e-05	0.000131006	0.000274598	-0.978742	-0.660376	-0.819559	missense
109	S109H	1	38	6	17	Amp1	1.9e-06	7.25e-05	8.73e-05	0.000245693	-1.15483	-0.70868	-0.931757	missense
110	A110_	1	40	6	8	Amp1	1.9e-06	7.63e-05	8.73e-05	0.00011562	-1.17711	-1.05832	-1.11771	nonsense
110	A110K	1	43	25	52	Amp1	1.9e-06	8.2e-05	0.000363906	0.000751532	-0.58873	-0.276811	-0.43277	missense
110	A110E	1	39	15	17	Amp1	1.9e-06	7.44e-05	0.000218344	0.000245693	-0.768175	-0.719961	-0.744068	missense
110	A110P	1	43	47	77	Amp1	1.9e-06	8.2e-05	0.000684144	0.00111284	-0.314572	-0.106323	-0.210448	missense
110	A110I	1	50	69	66	Amp1	1.9e-06	9.53e-05	0.00100438	0.000953867	-0.213322	-0.238772	-0.226047	missense
110	A110Q	1	19	7	17	Amp1	1.9e-06	3.62e-05	0.000101894	0.000245693	-0.786857	-0.40765	-0.597254	missense
110	A110C	1	49	30	29	Amp1	1.9e-06	9.34e-05	0.000436688	0.000419124	-0.566276	-0.587144	-0.57671	missense
110	A110S	16	134	233	263	Amp1	3.05e-05	0.000255484	0.00339161	0.00380102	-0.11295	-0.0664948	-0.0897224	missense
110	A110H	1	33	106	74	Amp1	1.9e-06	6.29e-05	0.00154296	0.00106949	0.153591	-0.00862799	0.0724814	missense
110	A110L	1	84	196	112	Amp1	1.9e-06	0.000160154	0.00285303	0.00161868	0.0147756	-0.234407	-0.109816	missense
110	A110N	1	44	47	29	Amp1	1.9e-06	8.39e-05	0.000684144	0.000419124	-0.324556	-0.5404	-0.432478	missense
110	A110R	1	89	60	63	Amp1	1.9e-06	0.000169687	0.000873375	0.00091051	-0.52444	-0.509395	-0.516918	missense
110	A110W	1	36	11	34	Amp1	1.9e-06	6.86e-05	0.000160119	0.000491386	-0.868111	-0.384169	-0.62614	missense
110	A110Y	1	53	198	135	Amp1	1.9e-06	0.00010105	0.00288214	0.00195109	0.219188	0.0467121	0.13295	missense
110	A110F	1	76	124	110	Amp1	1.9e-06	0.000144901	0.00180497	0.00158978	-0.140593	-0.198767	-0.16968	missense
110	A110V	11	114	230	146	Amp1	2.09e-05	0.000217352	0.00334794	0.00211007	-0.0483782	-0.251898	-0.150138	missense
110	A110G	1	98	173	241	Amp1	1.9e-06	0.000186846	0.00251823	0.00348306	-0.106381	0.0314452	-0.037468	missense
110	A110M	1	49	34	103	Amp1	1.9e-06	9.34e-05	0.000494913	0.00148861	-0.511918	-0.0367046	-0.274311	missense
111	G111V	6	83	159	123	Amp1	1.14e-05	0.000158247	0.00231444	0.00177766	-0.0708821	-0.188519	-0.1297	missense
111	G111N	1	40	108	67	Amp1	1.9e-06	7.63e-05	0.00157208	0.00096832	0.0781626	-0.135331	-0.0285842	missense
111	G111I	1	48	27	21	Amp1	1.9e-06	9.15e-05	0.000393019	0.000303503	-0.603079	-0.718368	-0.660723	missense
111	G111H	1	30	136	88	Amp1	1.9e-06	5.72e-05	0.00197965	0.00127182	0.303217	0.108016	0.205616	missense
111	G111M	1	30	27	55	Amp1	1.9e-06	5.72e-05	0.000393019	0.00079489	-0.398959	-0.0961043	-0.247531	missense
111	G111T	1	55	75	110	Amp1	1.9e-06	0.000104863	0.00109172	0.00158978	-0.218503	-0.0583158	-0.138409	missense
111	G111R	1	94	128	102	Amp1	1.9e-06	0.00017922	0.0018632	0.00147416	-0.219119	-0.323873	-0.271496	missense
111	G111W	1	25	1	5	Amp1	1.9e-06	4.77e-05	1.46e-05	7.23e-05	-1.75114	-1.05832	-1.40473	missense
111	G111Y	1	47	33	21	Amp1	1.9e-06	8.96e-05	0.000480356	0.000303503	-0.506785	-0.709224	-0.608005	missense
111	G111P	1	43	7	25	Amp1	1.9e-06	8.2e-05	0.000101894	0.000361313	-1.14157	-0.594874	-0.868223	missense
111	G111E	1	32	17	30	Amp1	1.9e-06	6.1e-05	0.000247456	0.000433576	-0.627902	-0.387374	-0.507638	missense
111	G111K	1	40	78	40	Amp1	1.9e-06	7.63e-05	0.00113539	0.000578102	-0.0631665	-0.359346	-0.211256	missense
111	G111F	1	50	34	26	Amp1	1.9e-06	9.53e-05	0.000494913	0.000375766	-0.520692	-0.643342	-0.582017	missense
111	G111Q	1	16	19	31	Amp1	1.9e-06	3.05e-05	0.000276569	0.000448029	-0.278568	-0.0721041	-0.175336	missense
111	G111_	1	33	9	31	Amp1	1.9e-06	6.29e-05	0.000131006	0.000448029	-0.917473	-0.386498	-0.651985	nonsense
111	G111A	1	49	105	120	Amp1	1.9e-06	9.34e-05	0.00152841	0.00173431	-0.0222079	0.0296394	0.00371573	missense
111	G111L	1	63	31	43	Amp1	1.9e-06	0.000120116	0.000451244	0.000621459	-0.66118	-0.525218	-0.593199	missense
112	G112N	1	38	1	2	Amp1	1.9e-06	7.25e-05	1.46e-05	2.89e-05	-1.93298	-1.6381	-1.78554	missense
112	G112Q	1	24	7	11	Amp1	1.9e-06	4.58e-05	0.000101894	0.000158978	-0.888314	-0.698164	-0.793239	missense
112	G112I	1	35	11	6	Amp1	1.9e-06	6.67e-05	0.000160119	8.67e-05	-0.855877	-1.12526	-0.99057	missense
112	G112C	1	31	14	39	Amp1	1.9e-06	5.91e-05	0.000203788	0.000563649	-0.698435	-0.259643	-0.479039	missense
112	G112P	1	38	38	21	Amp1	1.9e-06	7.25e-05	0.000553138	0.000303503	-0.353201	-0.61691	-0.485056	missense
112	G112S	1	86	138	88	Amp1	1.9e-06	0.000163967	0.00200876	0.00127182	-0.147821	-0.349362	-0.248591	missense
112	G112T	1	45	21	35	Amp1	1.9e-06	8.58e-05	0.000305681	0.000505839	-0.684194	-0.46849	-0.576342	missense
112	G112M	1	29	13	5	Amp1	1.9e-06	5.53e-05	0.000189231	7.23e-05	-0.701656	-1.12277	-0.912215	missense
112	G112L	1	70	11	19	Amp1	1.9e-06	0.000133462	0.000160119	0.000274598	-1.15691	-0.92569	-1.0413	missense
112	G112D	1	28	7	6	Amp1	1.9e-06	5.34e-05	0.000101894	8.67e-05	-0.955261	-1.02835	-0.991807	missense
112	G112_	1	20	7	4	Amp1	1.9e-06	3.81e-05	0.000101894	5.78e-05	-0.809133	-1.05832	-0.933724	nonsense
112	G112K	1	32	14	12	Amp1	1.9e-06	6.1e-05	0.000203788	0.00017343	-0.712223	-0.785314	-0.748769	missense
112	G112A	1	61	120	105	Amp1	1.9e-06	0.000116302	0.00174675	0.00151752	-0.0593497	-0.123486	-0.091418	missense
112	G112R	7	118	73	58	Amp1	1.33e-05	0.000224978	0.00106261	0.000838247	-0.56176	-0.6678	-0.61478	missense
112	G112F	1	43	21	18	Amp1	1.9e-06	8.2e-05	0.000305681	0.000260146	-0.66445	-0.737542	-0.700996	missense
112	G112Y	1	51	21	10	Amp1	1.9e-06	9.72e-05	0.000305681	0.000144525	-0.738552	-1.06692	-0.902734	missense
112	G112H	1	21	11	9	Amp1	1.9e-06	4e-05	0.000160119	0.000130073	-0.634028	-0.727323	-0.680675	missense
112	G112E	5	43	29	31	Amp1	9.52e-06	8.2e-05	0.000422131	0.000448029	-0.524272	-0.501453	-0.512862	missense
113	D113I	1	29	12	16	Amp1	1.9e-06	5.53e-05	0.000174675	0.000231241	-0.736418	-0.617624	-0.677021	missense
113	D113A	1	48	168	149	Amp1	1.9e-06	9.15e-05	0.00244545	0.00215343	0.190867	0.132599	0.161733	missense
113	D113V	1	84	101	122	Amp1	1.9e-06	0.000160154	0.00147018	0.00176321	-0.273159	-0.197265	-0.235212	missense
113	D113L	1	81	64	100	Amp1	1.9e-06	0.000154434	0.0009316	0.00144525	-0.455506	-0.267831	-0.361668	missense
113	D113M	1	21	100	33	Amp1	1.9e-06	4e-05	0.00145563	0.000476934	0.32458	-0.163051	0.0807642	missense
113	D113E	3	36	25	87	Amp1	5.71e-06	6.86e-05	0.000363906	0.00125737	-0.511564	0.023871	-0.243846	missense
113	D113F	1	37	62	84	Amp1	1.9e-06	7.05e-05	0.000902488	0.00121401	-0.129011	-0.0032682	-0.0661397	missense
113	D113Q	1	23	42	81	Amp1	1.9e-06	4.39e-05	0.000611363	0.00117066	-0.0916797	0.187411	0.0478659	missense
113	D113_	1	28	6	2	Amp1	1.9e-06	5.34e-05	8.73e-05	2.89e-05	-1.02221	-1.50547	-1.26384	nonsense
113	D113W	1	42	35	43	Amp1	1.9e-06	8.01e-05	0.000509469	0.000621459	-0.432382	-0.349127	-0.390755	missense
113	D113P	1	24	60	33	Amp1	1.9e-06	4.58e-05	0.000873375	0.000476934	0.0447389	-0.221043	-0.0881521	missense
113	D113C	1	36	86	34	Amp1	1.9e-06	6.86e-05	0.00125184	0.000491386	0.0249948	-0.384169	-0.179587	missense
113	D113R	1	68	91	83	Amp1	1.9e-06	0.000129649	0.00132462	0.00119956	-0.226669	-0.272777	-0.249723	missense
113	D113S	1	89	63	189	Amp1	1.9e-06	0.000169687	0.000917044	0.00273153	-0.503251	-0.032274	-0.267762	missense
113	D113T	1	45	96	89	Amp1	1.9e-06	8.58e-05	0.0013974	0.00128628	-0.0241424	-0.0631683	-0.0436554	missense
113	D113K	1	29	6	29	Amp1	1.9e-06	5.53e-05	8.73e-05	0.000419124	-1.03745	-0.359346	-0.698397	missense
114	I114P	1	47	12	13	Amp1	1.9e-06	8.96e-05	0.000174675	0.000187883	-0.946118	-0.9175	-0.931809	missense
114	I114A	1	36	14	17	Amp1	1.9e-06	6.86e-05	0.000203788	0.000245693	-0.763376	-0.685199	-0.724287	missense
114	I114Y	1	42	23	26	Amp1	1.9e-06	8.01e-05	0.000334794	0.000375766	-0.614723	-0.567622	-0.591172	missense
114	I114L	1	100	232	255	Amp1	1.9e-06	0.00019066	0.00337705	0.0036854	0.0122868	0.0471944	0.0297406	missense
114	I114C	1	39	29	36	Amp1	1.9e-06	7.44e-05	0.000422131	0.000520291	-0.481868	-0.394108	-0.437988	missense
114	I114Q	1	23	7	14	Amp1	1.9e-06	4.39e-05	0.000101894	0.000202336	-0.869831	-0.574946	-0.722388	missense
114	I114S	1	102	30	23	Amp1	1.9e-06	0.000194473	0.000436688	0.000332408	-0.88468	-1.00622	-0.945449	missense
114	I114K	1	31	5	6	Amp1	1.9e-06	5.91e-05	7.28e-05	8.67e-05	-1.14559	-1.07256	-1.10907	missense
114	I114V	1	64	153	164	Amp1	1.9e-06	0.000122022	0.00222711	0.00237022	0.0253103	0.0493181	0.0373142	missense
114	I114M	1	36	83	58	Amp1	1.9e-06	6.86e-05	0.00120817	0.000838247	0.00957444	-0.15222	-0.0713229	missense
114	I114F	1	48	27	49	Amp1	1.9e-06	9.15e-05	0.000393019	0.000708174	-0.603079	-0.350391	-0.476735	missense
114	I114R	1	73	21	28	Amp1	1.9e-06	0.000139181	0.000305681	0.000404671	-0.894305	-0.775511	-0.834908	missense
114	I114N	1	44	24	13	Amp1	1.9e-06	8.39e-05	0.00034935	0.000187883	-0.616443	-0.888855	-0.752649	missense
114	I114H	1	46	14	9	Amp1	1.9e-06	8.77e-05	0.000203788	0.000130073	-0.869831	-1.06786	-0.968846	missense
114	I114E	1	32	17	11	Amp1	1.9e-06	6.1e-05	0.000247456	0.000158978	-0.627902	-0.823103	-0.725503	missense
114	I114G	1	72	17	16	Amp1	1.9e-06	0.000137275	0.000247456	0.000231241	-0.980085	-1.01256	-0.996322	missense
114	I114_	1	31	5	7	Amp1	1.9e-06	5.91e-05	7.28e-05	0.000101168	-1.14559	-1.00561	-1.0756	nonsense
114	I114W	1	34	8	9	Amp1	1.9e-06	6.48e-05	0.00011645	0.000130073	-0.98159	-0.936582	-0.959086	missense
114	I114D	1	38	5	9	Amp1	1.9e-06	7.25e-05	7.28e-05	0.000130073	-1.23401	-0.984887	-1.10945	missense
115	W115D	1	32	24	11	Amp1	1.9e-06	6.1e-05	0.00034935	0.000158978	-0.47814	-0.823103	-0.650621	missense
115	W115F	1	78	143	83	Amp1	1.9e-06	0.000148714	0.00208154	0.00119956	-0.0899597	-0.332362	-0.211161	missense
115	W115G	1	78	40	30	Amp1	1.9e-06	0.000148714	0.00058225	0.000433576	-0.643236	-0.774319	-0.708777	missense
115	W115Q	1	35	21	32	Amp1	1.9e-06	6.67e-05	0.000305681	0.000462481	-0.57505	-0.398264	-0.486657	missense
115	W115T	1	65	27	43	Amp1	1.9e-06	0.000123929	0.000393019	0.000621459	-0.734751	-0.538791	-0.636771	missense
115	W115Y	1	45	60	71	Amp1	1.9e-06	8.58e-05	0.000873375	0.00102613	-0.228262	-0.1613	-0.194781	missense
115	W115K	1	37	9	3	Amp1	1.9e-06	7.05e-05	0.000131006	4.34e-05	-0.96716	-1.45043	-1.20879	missense
115	W115S	1	110	52	86	Amp1	1.9e-06	0.000209726	0.000756925	0.00124292	-0.67859	-0.46624	-0.572415	missense
115	W115I	1	61	89	93	Amp1	1.9e-06	0.000116302	0.00129551	0.00134409	-0.189141	-0.176193	-0.182667	missense
115	W115H	1	48	65	35	Amp1	1.9e-06	9.15e-05	0.000946156	0.000505839	-0.221529	-0.496519	-0.359024	missense
115	W115P	1	51	26	15	Amp1	1.9e-06	9.72e-05	0.000378463	0.000216788	-0.645798	-0.890825	-0.768311	missense
115	W115R	15	118	82	78	Amp1	2.86e-05	0.000224978	0.00119361	0.0011273	-0.511269	-0.539133	-0.525201	missense
115	W115E	1	37	18	16	Amp1	1.9e-06	7.05e-05	0.000262013	0.000231241	-0.66613	-0.723428	-0.694779	missense
115	W115V	1	104	136	101	Amp1	1.9e-06	0.000198286	0.00197965	0.00145971	-0.236696	-0.372058	-0.304377	missense
115	W115N	1	48	10	11	Amp1	1.9e-06	9.15e-05	0.000145563	0.000158978	-1.03444	-0.999194	-1.01682	missense
115	W115M	1	44	111	57	Amp1	1.9e-06	8.39e-05	0.00161574	0.000823795	0.0486692	-0.246924	-0.0991272	missense
115	W115A	1	41	23	24	Amp1	1.9e-06	7.82e-05	0.000334794	0.000346861	-0.604257	-0.591918	-0.598088	missense
116	V116K	1	28	9	5	Amp1	1.9e-06	5.34e-05	0.000131006	7.23e-05	-0.846117	-1.10753	-0.976825	missense
116	V116E	1	38	14	32	Amp1	1.9e-06	7.25e-05	0.000203788	0.000462481	-0.786857	-0.433979	-0.610418	missense
116	V116A	4	72	173	154	Amp1	7.61e-06	0.000137275	0.00251823	0.00222569	0.0275125	-0.0291575	-0.000822544	missense
116	V116F	1	68	14	17	Amp1	1.9e-06	0.000129649	0.000203788	0.000245693	-1.03958	-0.961406	-1.00049	missense
116	V116Y	1	55	16	5	Amp1	1.9e-06	0.000104863	0.0002329	7.23e-05	-0.889444	-1.40074	-1.14509	missense
116	V116T	1	80	91	108	Amp1	1.9e-06	0.000152528	0.00132462	0.00156087	-0.29725	-0.229012	-0.263131	missense
116	V116P	1	51	25	15	Amp1	1.9e-06	9.72e-05	0.000363906	0.000216788	-0.662831	-0.890825	-0.776828	missense
116	V116_	1	46	6	11	Amp1	1.9e-06	8.77e-05	8.73e-05	0.000158978	-1.23781	-0.980711	-1.10926	nonsense
116	V116Q	1	37	12	8	Amp1	1.9e-06	7.05e-05	0.000174675	0.00011562	-0.842222	-1.02446	-0.93334	missense
116	V116G	1	100	89	81	Amp1	1.9e-06	0.00019066	0.00129551	0.00117066	-0.403811	-0.450861	-0.427336	missense
116	V116L	6	141	264	224	Amp1	1.14e-05	0.00026883	0.00384285	0.00323737	-0.0808163	-0.158317	-0.119567	missense
116	V116S	1	123	54	86	Amp1	1.9e-06	0.000234511	0.000786038	0.00124292	-0.710713	-0.514752	-0.612732	missense
116	V116W	1	29	9	21	Amp1	1.9e-06	5.53e-05	0.000131006	0.000303503	-0.861357	-0.499524	-0.680441	missense
116	V116N	1	36	36	40	Amp1	1.9e-06	6.86e-05	0.000524025	0.000578102	-0.353201	-0.313588	-0.333395	missense
116	V116I	1	43	175	155	Amp1	1.9e-06	8.2e-05	0.00254734	0.00224014	0.256368	0.197517	0.226943	missense
116	V116C	1	56	32	59	Amp1	1.9e-06	0.000106769	0.0004658	0.0008527	-0.596239	-0.336682	-0.46646	missense
116	V116H	1	34	8	24	Amp1	1.9e-06	6.48e-05	0.00011645	0.000346861	-0.98159	-0.510613	-0.746102	missense
116	V116R	1	112	42	29	Amp1	1.9e-06	0.000213539	0.000611363	0.000419124	-0.77917	-0.946166	-0.862668	missense
116	V116D	1	49	20	28	Amp1	1.9e-06	9.34e-05	0.000291125	0.000404671	-0.742367	-0.602384	-0.672376	missense
117	T117S	1	103	195	296	Amp1	1.9e-06	0.000196379	0.00283847	0.00427795	-0.0760038	0.0991087	0.0115525	missense
117	T117D	1	52	17	23	Amp1	1.9e-06	9.91e-05	0.000247456	0.000332408	-0.838756	-0.713621	-0.776188	missense
117	T117F	1	38	27	61	Amp1	1.9e-06	7.25e-05	0.000393019	0.000881605	-0.501621	-0.1538	-0.32771	missense
117	T117P	1	55	18	15	Amp1	1.9e-06	0.000104863	0.000262013	0.000216788	-0.838291	-0.923617	-0.880954	missense
117	T117L	1	125	23	64	Amp1	1.9e-06	0.000238324	0.000334794	0.000924962	-1.08838	-0.650076	-0.86923	missense
117	T117W	1	44	24	8	Amp1	1.9e-06	8.39e-05	0.00034935	0.00011562	-0.616443	-1.09971	-0.858076	missense
117	T117H	1	46	19	26	Amp1	1.9e-06	8.77e-05	0.000276569	0.000375766	-0.737205	-0.60713	-0.672168	missense
117	T117M	1	25	7	8	Amp1	1.9e-06	4.77e-05	0.000101894	0.00011562	-0.906043	-0.854196	-0.880119	missense
117	T117Q	1	31	5	15	Amp1	1.9e-06	5.91e-05	7.28e-05	0.000216788	-1.14559	-0.674616	-0.910105	missense
117	T117C	1	43	47	38	Amp1	1.9e-06	8.2e-05	0.000684144	0.000549196	-0.314572	-0.413031	-0.363801	missense
117	T117N	1	40	35	38	Amp1	1.9e-06	7.63e-05	0.000509469	0.000549196	-0.411193	-0.381622	-0.396408	missense
117	T117I	5	53	52	37	Amp1	9.52e-06	0.00010105	0.000756925	0.000534744	-0.361474	-0.51542	-0.438447	missense
117	T117G	1	91	22	7	Amp1	1.9e-06	0.0001735	0.000320238	0.000101168	-0.96982	-1.47329	-1.22155	missense
117	T117V	1	94	106	86	Amp1	1.9e-06	0.00017922	0.00154296	0.00124292	-0.301023	-0.397975	-0.349499	missense
117	T117E	1	28	13	18	Amp1	1.9e-06	5.34e-05	0.000189231	0.000260146	-0.686416	-0.551231	-0.618824	missense
117	T117K	3	29	13	37	Amp1	5.71e-06	5.53e-05	0.000189231	0.000534744	-0.701656	-0.253542	-0.477599	missense
117	T117R	1	118	54	39	Amp1	1.9e-06	0.000224978	0.000786038	0.000563649	-0.692689	-0.840163	-0.766426	missense
117	T117Y	1	49	27	40	Amp1	1.9e-06	9.34e-05	0.000393019	0.000578102	-0.612033	-0.447482	-0.529758	missense
117	T117_	1	52	24	14	Amp1	1.9e-06	9.91e-05	0.00034935	0.000202336	-0.688993	-0.929221	-0.809107	nonsense
118	R118Y	1	55	23	16	Amp1	1.9e-06	0.000104863	0.000334794	0.000231241	-0.731836	-0.895588	-0.813712	missense
118	R118S	2	140	89	69	Amp1	3.81e-06	0.000266923	0.00129551	0.000997225	-0.549939	-0.666625	-0.608282	missense
118	R118E	1	29	8	6	Amp1	1.9e-06	5.53e-05	0.00011645	8.67e-05	-0.912509	-1.04359	-0.978051	missense
118	R118F	1	66	24	19	Amp1	1.9e-06	0.000125835	0.00034935	0.000274598	-0.792534	-0.900136	-0.846335	missense
118	R118_	2	51	6	12	Amp1	3.81e-06	9.72e-05	8.73e-05	0.00017343	-1.28262	-0.987735	-1.13518	nonsense
118	R118T	1	59	20	31	Amp1	1.9e-06	0.000112489	0.000291125	0.000448029	-0.823023	-0.638836	-0.73093	missense
118	R118L	1	106	44	25	Amp1	1.9e-06	0.000202099	0.000640475	0.000361313	-0.735054	-0.986712	-0.860883	missense
118	R118V	1	98	30	16	Amp1	1.9e-06	0.000186846	0.000436688	0.000231241	-0.867306	-1.14645	-1.00688	missense
118	R118D	1	33	4	7	Amp1	1.9e-06	6.29e-05	5.82e-05	0.000101168	-1.26966	-1.03276	-1.15121	missense
118	R118Q	1	21	7	4	Amp1	1.9e-06	4e-05	0.000101894	5.78e-05	-0.830322	-1.07951	-0.954914	missense
118	R118W	1	47	33	12	Amp1	1.9e-06	8.96e-05	0.000480356	0.00017343	-0.506785	-0.952262	-0.729524	missense
118	R118A	1	51	22	17	Amp1	1.9e-06	9.72e-05	0.000320238	0.000245693	-0.718349	-0.836467	-0.777408	missense
118	R118G	4	121	116	121	Amp1	7.61e-06	0.000230698	0.00168852	0.00174876	-0.371529	-0.359346	-0.365437	missense
118	R118P	1	64	14	8	Amp1	1.9e-06	0.000122022	0.000203788	0.00011562	-1.01325	-1.26244	-1.13784	missense
118	R118K	4	35	52	33	Amp1	7.61e-06	6.67e-05	0.000756925	0.000476934	-0.181266	-0.3849	-0.283083	missense
118	R118N	1	27	33	25	Amp1	1.9e-06	5.15e-05	0.000480356	0.000361313	-0.266051	-0.39277	-0.32941	missense
118	R118M	1	51	26	11	Amp1	1.9e-06	9.72e-05	0.000378463	0.000158978	-0.645798	-1.02552	-0.835661	missense
118	R118C	1	64	12	10	Amp1	1.9e-06	0.000122022	0.000174675	0.000144525	-1.0802	-1.16553	-1.12286	missense
119	E119Q	1	27	52	46	Amp1	1.9e-06	5.15e-05	0.000756925	0.000664817	-0.0685616	-0.127952	-0.0982566	missense
119	E119T	1	71	54	28	Amp1	1.9e-06	0.000135368	0.000786038	0.000404671	-0.472066	-0.763446	-0.617756	missense
119	E119R	1	126	74	75	Amp1	1.9e-06	0.000240231	0.00107716	0.00108394	-0.58434	-0.584655	-0.584498	missense
119	E119C	1	50	18	37	Amp1	1.9e-06	9.53e-05	0.000262013	0.000534744	-0.796899	-0.490114	-0.643506	missense
119	E119Y	1	51	56	24	Amp1	1.9e-06	9.72e-05	0.00081515	0.000346861	-0.312583	-0.686705	-0.499644	missense
119	E119P	1	48	28	37	Amp1	1.9e-06	9.15e-05	0.000407575	0.000534744	-0.587284	-0.472385	-0.529835	missense
119	E119L	1	118	253	177	Amp1	1.9e-06	0.000224978	0.00368273	0.0025581	-0.0219626	-0.183255	-0.102609	missense
119	E119I	1	30	121	56	Amp1	1.9e-06	5.72e-05	0.00176131	0.000809342	0.252463	-0.088279	0.082092	missense
119	E119W	1	57	9	28	Amp1	1.9e-06	0.000108676	0.000131006	0.000404671	-1.15483	-0.668063	-0.911448	missense
119	E119G	2	127	74	88	Amp1	3.81e-06	0.000242138	0.00107716	0.00127182	-0.587773	-0.518667	-0.55322	missense
119	E119V	1	124	196	170	Amp1	1.9e-06	0.000236418	0.00285303	0.00245693	-0.154367	-0.222319	-0.188343	missense
119	E119N	1	40	12	20	Amp1	1.9e-06	7.63e-05	0.000174675	0.000289051	-0.87608	-0.660376	-0.768228	missense
119	E119F	1	60	23	32	Amp1	1.9e-06	0.000114396	0.000334794	0.000462481	-0.769625	-0.632347	-0.700986	missense
119	E119H	1	34	15	8	Amp1	1.9e-06	6.48e-05	0.000218344	0.00011562	-0.708589	-0.987735	-0.848162	missense
119	E119M	1	44	54	54	Amp1	1.9e-06	8.39e-05	0.000786038	0.000780437	-0.26426	-0.270405	-0.267332	missense
119	E119A	1	73	50	35	Amp1	1.9e-06	0.000139181	0.000727813	0.000505839	-0.517554	-0.678601	-0.598077	missense
119	E119D	1	48	30	17	Amp1	1.9e-06	9.15e-05	0.000436688	0.000245693	-0.557321	-0.810138	-0.68373	missense
119	E119S	1	117	94	65	Amp1	1.9e-06	0.000223072	0.00136829	0.000939415	-0.448259	-0.614618	-0.531439	missense
120	P120K	1	38	12	19	Amp1	1.9e-06	7.25e-05	0.000174675	0.000274598	-0.853804	-0.660376	-0.75709	missense
120	P120V	1	72	55	66	Amp1	1.9e-06	0.000137275	0.000800594	0.000953867	-0.470171	-0.397134	-0.433653	missense
120	P120S	2	101	110	71	Amp1	3.81e-06	0.000192566	0.00160119	0.00102613	-0.31613	-0.512409	-0.414269	missense
120	P120Q	1	31	13	9	Amp1	1.9e-06	5.91e-05	0.000189231	0.000130073	-0.730619	-0.896465	-0.813542	missense
120	P120M	1	44	9	14	Amp1	1.9e-06	8.39e-05	0.000131006	0.000202336	-1.04241	-0.85667	-0.949541	missense
120	P120N	1	43	20	30	Amp1	1.9e-06	8.2e-05	0.000291125	0.000433576	-0.68564	-0.515693	-0.600666	missense
120	P120A	1	81	115	168	Amp1	1.9e-06	0.000154434	0.00167397	0.00242803	-0.200988	-0.0425215	-0.121755	missense
120	P120L	10	116	86	50	Amp1	1.9e-05	0.000221165	0.00125184	0.000722627	-0.483161	-0.724834	-0.603997	missense
120	P120F	1	38	13	19	Amp1	1.9e-06	7.25e-05	0.000189231	0.000274598	-0.819041	-0.660376	-0.739709	missense
120	P120C	1	38	52	30	Amp1	1.9e-06	7.25e-05	0.000756925	0.000433576	-0.216981	-0.462008	-0.339495	missense
120	P120E	1	44	9	20	Amp1	1.9e-06	8.39e-05	0.000131006	0.000289051	-1.04241	-0.701768	-0.87209	missense
120	P120I	1	39	12	13	Amp1	1.9e-06	7.44e-05	0.000174675	0.000187883	-0.865085	-0.836467	-0.850776	missense
120	P120R	1	109	56	51	Amp1	1.9e-06	0.000207819	0.00081515	0.000737079	-0.64244	-0.689202	-0.665821	missense
120	P120T	3	68	46	61	Amp1	5.71e-06	0.000129649	0.000669588	0.000881605	-0.522952	-0.406525	-0.464739	missense
120	P120_	1	47	11	23	Amp1	1.9e-06	8.96e-05	0.000160119	0.000332408	-0.983906	-0.669716	-0.826811	nonsense
120	P120W	1	45	28	21	Amp1	1.9e-06	8.58e-05	0.000407575	0.000303503	-0.559256	-0.690339	-0.624797	missense
120	P120Y	1	28	20	4	Amp1	1.9e-06	5.34e-05	0.000291125	5.78e-05	-0.499329	-1.20444	-0.851886	missense
120	P120D	1	36	16	4	Amp1	1.9e-06	6.86e-05	0.0002329	5.78e-05	-0.705384	-1.31359	-1.00949	missense
120	P120G	1	103	93	144	Amp1	1.9e-06	0.000196379	0.00135373	0.00208116	-0.397555	-0.21382	-0.305688	missense
121	Y121Q	1	16	5	2	Amp1	1.9e-06	3.05e-05	7.28e-05	2.89e-05	-0.858351	-1.26244	-1.06039	missense
121	Y121R	1	86	16	33	Amp1	1.9e-06	0.000163967	0.0002329	0.000476934	-1.08358	-0.77533	-0.929455	missense
121	Y121N	1	50	10	6	Amp1	1.9e-06	9.53e-05	0.000145563	8.67e-05	-1.05217	-1.28016	-1.16617	missense
121	Y121I	1	56	3	10	Amp1	1.9e-06	0.000106769	4.37e-05	0.000144525	-1.62427	-1.10753	-1.3659	missense
121	Y121K	1	44	9	6	Amp1	1.9e-06	8.39e-05	0.000131006	8.67e-05	-1.04241	-1.22465	-1.13353	missense
121	Y121T	1	60	7	10	Amp1	1.9e-06	0.000114396	0.000101894	0.000144525	-1.28625	-1.1375	-1.21188	missense
121	Y121G	1	88	35	32	Amp1	1.9e-06	0.00016778	0.000509469	0.000462481	-0.753616	-0.798678	-0.776147	missense
121	Y121V	1	86	8	14	Amp1	1.9e-06	0.000163967	0.00011645	0.000202336	-1.38461	-1.14772	-1.26616	missense
121	Y121A	1	77	9	21	Amp1	1.9e-06	0.000146808	0.000131006	0.000303503	-1.28545	-0.923617	-1.10453	missense
121	Y121F	1	60	38	26	Amp1	1.9e-06	0.000114396	0.000553138	0.000375766	-0.551569	-0.722524	-0.637046	missense
121	Y121L	1	94	27	35	Amp1	1.9e-06	0.00017922	0.000393019	0.000505839	-0.894965	-0.788406	-0.841685	missense
121	Y121C	3	43	58	46	Amp1	5.71e-06	8.2e-05	0.000844263	0.000664817	-0.223242	-0.330056	-0.276649	missense
121	Y121E	1	25	8	10	Amp1	1.9e-06	4.77e-05	0.00011645	0.000144525	-0.848051	-0.757286	-0.802668	missense
121	Y121W	1	33	8	8	Amp1	1.9e-06	6.29e-05	0.00011645	0.00011562	-0.968625	-0.97477	-0.971697	missense
121	Y121S	1	105	25	37	Amp1	1.9e-06	0.000200193	0.000363906	0.000534744	-0.97645	-0.812333	-0.894392	missense
121	Y121D	1	35	8	8	Amp1	1.9e-06	6.67e-05	0.00011645	0.00011562	-0.994179	-1.00032	-0.997252	missense
121	Y121_	1	31	18	25	Amp1	1.9e-06	5.91e-05	0.000262013	0.000361313	-0.58929	-0.452767	-0.521029	nonsense
121	Y121M	1	31	9	4	Amp1	1.9e-06	5.91e-05	0.000131006	5.78e-05	-0.89032	-1.24865	-1.06948	missense
121	Y121P	1	52	6	8	Amp1	1.9e-06	9.91e-05	8.73e-05	0.00011562	-1.29105	-1.17226	-1.23166	missense
122	V122N	1	36	17	10	Amp1	1.9e-06	6.86e-05	0.000247456	0.000144525	-0.679055	-0.915648	-0.797351	missense
122	V122W	1	51	15	12	Amp1	1.9e-06	9.72e-05	0.000218344	0.00017343	-0.88468	-0.987735	-0.936207	missense
122	V122R	1	94	14	27	Amp1	1.9e-06	0.00017922	0.000203788	0.000390219	-1.1802	-0.90111	-1.04066	missense
122	V122I	1	54	80	157	Amp1	1.9e-06	0.000102956	0.0011645	0.00226905	-0.182505	0.10416	-0.0391724	missense
122	V122S	1	93	29	29	Amp1	1.9e-06	0.000177313	0.000422131	0.000419124	-0.859286	-0.865431	-0.862358	missense
122	V122D	1	48	8	9	Amp1	1.9e-06	9.15e-05	0.00011645	0.000130073	-1.13135	-1.08634	-1.10885	missense
122	V122H	1	23	6	18	Amp1	1.9e-06	4.39e-05	8.73e-05	0.000260146	-0.936778	-0.465801	-0.701289	missense
122	V122L	6	120	43	55	Amp1	1.14e-05	0.000228792	0.000625919	0.00079489	-0.798914	-0.698164	-0.748539	missense
122	V122E	1	33	12	5	Amp1	1.9e-06	6.29e-05	0.000174675	7.23e-05	-0.792534	-1.17889	-0.985712	missense
122	V122_	1	57	12	6	Amp1	1.9e-06	0.000108676	0.000174675	8.67e-05	-1.02989	-1.33707	-1.18348	nonsense
122	V122P	1	41	13	10	Amp1	1.9e-06	7.82e-05	0.000189231	0.000144525	-0.852042	-0.97213	-0.912086	missense
122	V122F	1	70	4	18	Amp1	1.9e-06	0.000133462	5.82e-05	0.000260146	-1.59624	-0.949171	-1.27271	missense
122	V122C	1	42	15	26	Amp1	1.9e-06	8.01e-05	0.000218344	0.000375766	-0.800359	-0.567622	-0.68399	missense
122	V122G	1	91	33	25	Amp1	1.9e-06	0.0001735	0.000480356	0.000361313	-0.793729	-0.920447	-0.857088	missense
122	V122M	2	51	42	30	Amp1	3.81e-06	9.72e-05	0.000611363	0.000433576	-0.437522	-0.589795	-0.513658	missense
122	V122K	1	34	7	16	Amp1	1.9e-06	6.48e-05	0.000101894	0.000231241	-1.03958	-0.686705	-0.863143	missense
122	V122Q	1	25	9	18	Amp1	1.9e-06	4.77e-05	0.000131006	0.000260146	-0.796899	-0.502013	-0.649456	missense
122	V122Y	1	61	17	7	Amp1	1.9e-06	0.000116302	0.000247456	0.000101168	-0.908082	-1.29958	-1.10383	missense
122	V122T	1	47	14	16	Amp1	1.9e-06	8.96e-05	0.000203788	0.000231241	-0.879171	-0.827324	-0.853247	missense
122	V122A	1	57	16	35	Amp1	1.9e-06	0.000108676	0.0002329	0.000505839	-0.904956	-0.571153	-0.738054	missense
123	S123N	1	39	14	8	Amp1	1.9e-06	7.44e-05	0.000203788	0.00011562	-0.798138	-1.04732	-0.922729	missense
123	S123R	1	96	31	32	Amp1	1.9e-06	0.000183033	0.000451244	0.000462481	-0.844111	-0.836467	-0.840289	missense
123	S123D	1	35	6	8	Amp1	1.9e-06	6.67e-05	8.73e-05	0.00011562	-1.11912	-1.00032	-1.05972	missense
123	S123G	1	83	28	21	Amp1	1.9e-06	0.000158247	0.000407575	0.000303503	-0.825121	-0.956205	-0.890663	missense
123	S123F	1	74	10	9	Amp1	1.9e-06	0.000141088	0.000145563	0.000130073	-1.22243	-1.27433	-1.24838	missense
123	S123Q	1	29	2	2	Amp1	1.9e-06	5.53e-05	2.91e-05	2.89e-05	-1.51457	-1.52071	-1.51764	missense
123	S123M	1	39	9	8	Amp1	1.9e-06	7.44e-05	0.000131006	0.00011562	-0.990023	-1.04732	-1.01867	missense
123	S123Y	1	59	18	18	Amp1	1.9e-06	0.000112489	0.000262013	0.000260146	-0.868781	-0.874925	-0.871853	missense
123	S123V	1	81	46	30	Amp1	1.9e-06	0.000154434	0.000669588	0.000433576	-0.598928	-0.79071	-0.694819	missense
123	S123W	1	47	10	7	Amp1	1.9e-06	8.96e-05	0.000145563	0.000101168	-1.0253	-1.18635	-1.10582	missense
123	S123E	1	30	8	14	Amp1	1.9e-06	5.72e-05	0.00011645	0.000202336	-0.927232	-0.690339	-0.808786	missense
123	S123I	1	54	16	20	Amp1	1.9e-06	0.000102956	0.0002329	0.000289051	-0.881475	-0.79071	-0.836092	missense
123	S123H	1	27	3	11	Amp1	1.9e-06	5.15e-05	4.37e-05	0.000158978	-1.30744	-0.749317	-1.02838	missense
123	S123A	1	49	128	122	Amp1	1.9e-06	9.34e-05	0.0018632	0.00176321	0.0638127	0.036818	0.0503154	missense
123	S123K	1	32	4	5	Amp1	1.9e-06	6.1e-05	5.82e-05	7.23e-05	-1.25629	-1.16553	-1.21091	missense
123	S123T	1	37	9	25	Amp1	1.9e-06	7.05e-05	0.000131006	0.000361313	-0.96716	-0.529607	-0.748384	missense
123	S123L	7	115	42	46	Amp1	1.33e-05	0.000219259	0.000611363	0.000664817	-0.79065	-0.757286	-0.773968	missense
123	S123C	1	63	8	18	Amp1	1.9e-06	0.000120116	0.00011645	0.000260146	-1.24945	-0.903414	-1.07643	missense
124	C124G	1	109	23	31	Amp1	1.9e-06	0.000207819	0.000334794	0.000448029	-1.0289	-0.905411	-0.967155	missense
124	C124H	1	22	7	10	Amp1	1.9e-06	4.19e-05	0.000101894	0.000144525	-0.850526	-0.701768	-0.776147	missense
124	C124I	1	25	12	10	Amp1	1.9e-06	4.77e-05	0.000174675	0.000144525	-0.67196	-0.757286	-0.714623	missense
124	C124Y	11	78	67	73	Amp1	2.09e-05	0.000148714	0.000975269	0.00105503	-0.419221	-0.388118	-0.403669	missense
124	C124A	1	69	3	13	Amp1	1.9e-06	0.000131555	4.37e-05	0.000187883	-1.71493	-1.08425	-1.39959	missense
124	C124D	1	52	2	11	Amp1	1.9e-06	9.91e-05	2.91e-05	0.000158978	-1.76817	-1.03396	-1.40107	missense
124	C124V	1	119	214	29	Amp1	1.9e-06	0.000226885	0.00311504	0.000419124	-0.0983343	-0.972495	-0.535415	missense
124	C124W	2	57	25	14	Amp1	3.81e-06	0.000108676	0.000363906	0.000202336	-0.711136	-0.969093	-0.840114	missense
124	C124P	1	33	8	9	Amp1	1.9e-06	6.29e-05	0.00011645	0.000130073	-0.968625	-0.923617	-0.946121	missense
124	C124R	8	107	61	57	Amp1	1.52e-05	0.000204006	0.000887931	0.000823795	-0.597255	-0.632855	-0.615055	missense
124	C124L	1	101	19	12	Amp1	1.9e-06	0.000192566	0.000276569	0.00017343	-1.07877	-1.28449	-1.18163	missense
124	C124Q	1	20	4	3	Amp1	1.9e-06	3.81e-05	5.82e-05	4.34e-05	-1.05217	-1.18325	-1.11771	missense
124	C124S	1	110	28	20	Amp1	1.9e-06	0.000209726	0.000407575	0.000289051	-0.947436	-1.09971	-1.02357	missense
124	C124M	1	46	13	7	Amp1	1.9e-06	8.77e-05	0.000189231	0.000101168	-0.902016	-1.17701	-1.03951	missense
124	C124K	1	37	3	10	Amp1	1.9e-06	7.05e-05	4.37e-05	0.000144525	-1.44428	-0.927547	-1.18591	missense
124	C124E	1	49	17	3	Amp1	1.9e-06	9.34e-05	0.000247456	4.34e-05	-0.812948	-1.57242	-1.19268	missense
124	C124N	1	32	7	9	Amp1	1.9e-06	6.1e-05	0.000101894	0.000130073	-1.01325	-0.910253	-0.961753	missense
124	C124T	1	41	8	13	Amp1	1.9e-06	7.82e-05	0.00011645	0.000187883	-1.0629	-0.858186	-0.960541	missense
125	D125T	1	64	147	76	Amp1	1.9e-06	0.000122022	0.00213977	0.00109839	0.00793621	-0.284712	-0.138388	missense
125	D125A	1	69	157	175	Amp1	1.9e-06	0.000131555	0.00228533	0.00252919	0.00384941	0.0448432	0.0243463	missense
125	D125S	1	115	373	255	Amp1	1.9e-06	0.000219259	0.00542948	0.0036854	0.15781	-0.0135034	0.0721532	missense
125	D125M	1	42	61	23	Amp1	1.9e-06	8.01e-05	0.000887931	0.000332408	-0.191121	-0.620867	-0.405994	missense
125	D125R	1	101	37	25	Amp1	1.9e-06	0.000192566	0.000538581	0.000361313	-0.789321	-0.965727	-0.877524	missense
125	D125W	1	62	13	27	Amp1	1.9e-06	0.000118209	0.000189231	0.000390219	-1.03165	-0.720374	-0.876012	missense
125	D125_	1	46	26	7	Amp1	1.9e-06	8.77e-05	0.000378463	0.000101168	-0.600986	-1.17701	-0.888996	nonsense
125	D125P	1	41	3	8	Amp1	1.9e-06	7.82e-05	4.37e-05	0.00011562	-1.48886	-1.06904	-1.27895	missense
125	D125H	1	29	9	6	Amp1	1.9e-06	5.53e-05	0.000131006	8.67e-05	-0.861357	-1.04359	-0.952475	missense
125	D125K	1	32	21	19	Amp1	1.9e-06	6.1e-05	0.000305681	0.000274598	-0.536132	-0.585742	-0.560937	missense
125	D125G	1	99	287	319	Amp1	1.9e-06	0.000188753	0.00417764	0.00461036	0.109046	0.14881	0.128928	missense
125	D125Q	1	41	60	81	Amp1	1.9e-06	7.82e-05	0.000873375	0.00117066	-0.187834	-0.0636446	-0.125739	missense
125	D125C	1	60	72	55	Amp1	1.9e-06	0.000114396	0.00104805	0.00079489	-0.27402	-0.397134	-0.335577	missense
125	D125I	1	47	20	17	Amp1	1.9e-06	8.96e-05	0.000291125	0.000245693	-0.724269	-0.800995	-0.762632	missense
125	D125F	1	61	26	17	Amp1	1.9e-06	0.000116302	0.000378463	0.000245693	-0.723558	-0.914227	-0.818892	missense
125	D125L	1	158	44	60	Amp1	1.9e-06	0.000301242	0.000640475	0.000867152	-0.908406	-0.779852	-0.844129	missense
125	D125V	1	130	27	42	Amp1	1.9e-06	0.000247857	0.000393019	0.000607007	-1.03578	-0.85004	-0.94291	missense
125	D125E	2	60	99	87	Amp1	3.81e-06	0.000114396	0.00144107	0.00125737	-0.135717	-0.197978	-0.166847	missense
126	P126C	1	70	56	53	Amp1	1.9e-06	0.000133462	0.00081515	0.000765985	-0.450111	-0.480168	-0.46514	missense
126	P126M	1	51	129	86	Amp1	1.9e-06	9.72e-05	0.00187776	0.00124292	0.0498184	-0.132417	-0.0412996	missense
126	P126V	1	102	230	196	Amp1	1.9e-06	0.000194473	0.00334794	0.0028327	-7.35e-05	-0.0756899	-0.0378817	missense
126	P126G	1	126	226	208	Amp1	1.9e-06	0.000240231	0.00328971	0.00300613	-0.0994633	-0.141653	-0.120558	missense
126	P126L	2	152	446	468	Amp1	3.81e-06	0.000289803	0.00649209	0.00676379	0.11429	0.129056	0.121673	missense
126	P126R	1	122	283	425	Amp1	1.9e-06	0.000232605	0.00411942	0.00614233	0.0122255	0.182683	0.0974544	missense
126	P126N	1	45	90	135	Amp1	1.9e-06	8.58e-05	0.00131006	0.00195109	-0.0521712	0.117775	0.0328022	missense
126	P126F	1	55	82	108	Amp1	1.9e-06	0.000104863	0.00119361	0.00156087	-0.17975	-0.0662847	-0.123017	missense
126	P126S	12	156	262	317	Amp1	2.28e-05	0.000297429	0.00381374	0.00458145	-0.128024	-0.0514111	-0.0897178	missense
126	P126_	1	52	18	13	Amp1	1.9e-06	9.91e-05	0.000262013	0.000187883	-0.813932	-0.961406	-0.887669	nonsense
126	P126D	1	48	75	64	Amp1	1.9e-06	9.15e-05	0.00109172	0.000924962	-0.159381	-0.234407	-0.196894	missense
126	P126E	1	46	106	70	Amp1	1.9e-06	8.77e-05	0.00154296	0.00101168	0.00934688	-0.177006	-0.0838293	missense
126	P126A	1	61	106	184	Amp1	1.9e-06	0.000116302	0.00154296	0.00265927	-0.113225	0.120142	0.00345855	missense
126	P126I	1	35	89	123	Amp1	1.9e-06	6.67e-05	0.00129551	0.00177766	0.0521208	0.186491	0.119306	missense
126	P126Y	1	46	77	94	Amp1	1.9e-06	8.77e-05	0.00112083	0.00135854	-0.129468	-0.0489757	-0.089222	missense
126	P126W	1	86	135	185	Amp1	1.9e-06	0.000163967	0.00196509	0.00267372	-0.157366	-0.0266725	-0.0920192	missense
126	P126Q	1	36	77	105	Amp1	1.9e-06	6.86e-05	0.00112083	0.00151752	-0.0230129	0.105541	0.0412641	missense
127	D127C	1	63	39	27	Amp1	1.9e-06	0.000120116	0.000567694	0.000390219	-0.561477	-0.727323	-0.6444	missense
127	D127P	1	45	20	12	Amp1	1.9e-06	8.58e-05	0.000291125	0.00017343	-0.705384	-0.933377	-0.81938	missense
127	D127A	1	57	137	192	Amp1	1.9e-06	0.000108676	0.00199421	0.00277489	0.0276446	0.168081	0.0978626	missense
127	D127E	7	55	166	98	Amp1	1.33e-05	0.000104863	0.00241634	0.00141635	0.126544	-0.108482	0.00903093	missense
127	D127V	1	107	296	320	Amp1	1.9e-06	0.000204006	0.00430865	0.00462481	0.0887068	0.11642	0.102564	missense
127	D127W	1	50	162	95	Amp1	1.9e-06	9.53e-05	0.00235811	0.00137299	0.157344	-0.0805922	0.0383758	missense
127	D127F	1	64	283	190	Amp1	1.9e-06	0.000122022	0.00411942	0.00274598	0.292405	0.113228	0.202817	missense
127	D127K	1	29	42	72	Amp1	1.9e-06	5.53e-05	0.000611363	0.00104058	-0.19235	0.0355887	-0.0783806	missense
127	D127H	2	35	110	68	Amp1	3.81e-06	6.67e-05	0.00160119	0.000982773	0.144123	-0.0709049	0.0366093	missense
127	D127R	1	115	265	267	Amp1	1.9e-06	0.000219259	0.00385741	0.00385883	0.00934688	0.00646766	0.00790727	missense
127	D127S	1	113	320	222	Amp1	1.9e-06	0.000215445	0.004658	0.00320846	0.0988704	-0.0660712	0.0163996	missense
127	D127G	5	131	268	276	Amp1	9.52e-06	0.000249764	0.00390108	0.0039889	-0.0423377	-0.035708	-0.0390228	missense
127	D127T	1	51	123	113	Amp1	1.9e-06	9.72e-05	0.00179042	0.00163314	0.0291338	-0.0138375	0.00764814	missense
127	D127M	1	41	96	152	Amp1	1.9e-06	7.82e-05	0.0013974	0.00219679	0.0162862	0.209714	0.113	missense
127	D127_	1	40	5	10	Amp1	1.9e-06	7.63e-05	7.28e-05	0.000144525	-1.25629	-0.961406	-1.10885	nonsense
127	D127Q	1	33	57	114	Amp1	1.9e-06	6.29e-05	0.000829706	0.00164759	-0.11584	0.179045	0.0316025	missense
127	D127L	1	112	307	256	Amp1	1.9e-06	0.000213539	0.00446877	0.00369985	0.0847192	-0.000323823	0.0421977	missense
127	D127I	1	53	88	113	Amp1	1.9e-06	0.00010105	0.00128095	0.00163314	-0.132994	-0.0305432	-0.0817688	missense
128	K128A	1	68	85	91	Amp1	1.9e-06	0.000129649	0.00123728	0.00131518	-0.256291	-0.232813	-0.244552	missense
128	K128_	1	38	15	11	Amp1	1.9e-06	7.25e-05	0.000218344	0.000158978	-0.756893	-0.897737	-0.827315	nonsense
128	K128H	1	29	99	58	Amp1	1.9e-06	5.53e-05	0.00144107	0.000838247	0.180036	-0.0583158	0.0608601	missense
128	K128D	1	42	21	22	Amp1	1.9e-06	8.01e-05	0.000305681	0.000317956	-0.654231	-0.640172	-0.647202	missense
128	K128Y	1	44	42	21	Amp1	1.9e-06	8.39e-05	0.000611363	0.000303503	-0.373405	-0.680579	-0.526992	missense
128	K128F	1	66	51	59	Amp1	1.9e-06	0.000125835	0.000742369	0.0008527	-0.465175	-0.408038	-0.436606	missense
128	K128W	1	41	9	22	Amp1	1.9e-06	7.82e-05	0.000131006	0.000317956	-1.01174	-0.629707	-0.820725	missense
128	K128I	1	56	58	24	Amp1	1.9e-06	0.000106769	0.000844263	0.000346861	-0.337961	-0.727323	-0.532642	missense
128	K128P	1	31	9	10	Amp1	1.9e-06	5.91e-05	0.000131006	0.000144525	-0.89032	-0.850707	-0.870514	missense
128	K128Q	1	28	57	39	Amp1	1.9e-06	5.34e-05	0.000829706	0.000563649	-0.0444843	-0.215439	-0.129962	missense
128	K128R	1	118	275	302	Amp1	1.9e-06	0.000224978	0.00400297	0.00436467	0.0142495	0.0487792	0.0315144	missense
128	K128T	1	68	73	92	Amp1	1.9e-06	0.000129649	0.00106261	0.00132963	-0.322387	-0.228067	-0.275227	missense
128	K128S	1	113	164	130	Amp1	1.9e-06	0.000215445	0.00238723	0.00187883	-0.191436	-0.298481	-0.244958	missense
128	K128G	1	118	173	116	Amp1	1.9e-06	0.000224978	0.00251823	0.00167649	-0.187037	-0.36677	-0.276903	missense
128	K128N	5	57	131	85	Amp1	9.52e-06	0.000108676	0.00190687	0.00122847	0.00819529	-0.185802	-0.0888032	missense
128	K128M	2	47	35	54	Amp1	3.81e-06	8.96e-05	0.000509469	0.000780437	-0.481231	-0.29905	-0.39014	missense
128	K128V	1	139	149	121	Amp1	1.9e-06	0.000265017	0.00216888	0.00174876	-0.32303	-0.419575	-0.371302	missense
128	K128L	1	148	131	127	Amp1	1.9e-06	0.000282176	0.00190687	0.00183547	-0.406192	-0.425804	-0.415998	missense
128	K128C	1	44	44	36	Amp1	1.9e-06	8.39e-05	0.000640475	0.000520291	-0.353201	-0.446496	-0.399849	missense
129	C129H	1	24	2	5	Amp1	1.9e-06	4.58e-05	2.91e-05	7.23e-05	-1.43238	-1.04059	-1.23648	missense
129	C129T	1	22	19	9	Amp1	1.9e-06	4.19e-05	0.000276569	0.000130073	-0.41687	-0.747526	-0.582198	missense
129	C129L	1	99	16	25	Amp1	1.9e-06	0.000188753	0.0002329	0.000361313	-1.14472	-0.957041	-1.05088	missense
129	C129P	1	27	10	11	Amp1	1.9e-06	5.15e-05	0.000145563	0.000158978	-0.784565	-0.749317	-0.766941	missense
129	C129Q	1	27	10	1	Amp1	1.9e-06	5.15e-05	0.000145563	1.45e-05	-0.784565	-1.79071	-1.28764	missense
129	C129V	1	135	57	23	Amp1	1.9e-06	0.00025739	0.000829706	0.000332408	-0.72766	-1.12795	-0.927806	missense
129	C129M	1	29	15	22	Amp1	1.9e-06	5.53e-05	0.000218344	0.000317956	-0.639508	-0.479321	-0.559414	missense
129	C129F	4	78	31	19	Amp1	7.61e-06	0.000148714	0.000451244	0.000274598	-0.753934	-0.972687	-0.86331	missense
129	C129N	1	45	8	10	Amp1	1.9e-06	8.58e-05	0.00011645	0.000144525	-1.10332	-1.01256	-1.05794	missense
129	C129D	1	40	4	5	Amp1	1.9e-06	7.63e-05	5.82e-05	7.23e-05	-1.3532	-1.26244	-1.30782	missense
129	C129R	3	96	26	18	Amp1	5.71e-06	0.000183033	0.000378463	0.000260146	-0.920499	-1.08634	-1.00342	missense
129	C129A	1	57	13	13	Amp1	1.9e-06	0.000108676	0.000189231	0.000187883	-0.995133	-1.00128	-0.998205	missense
129	C129W	1	59	16	17	Amp1	1.9e-06	0.000112489	0.0002329	0.000245693	-0.919933	-0.899749	-0.909841	missense
129	C129S	1	115	25	17	Amp1	1.9e-06	0.000219259	0.000363906	0.000245693	-1.01596	-1.18959	-1.10278	missense
129	C129K	1	34	7	6	Amp1	1.9e-06	6.48e-05	0.000101894	8.67e-05	-1.03958	-1.11267	-1.07613	missense
129	C129G	1	90	29	34	Amp1	1.9e-06	0.000171594	0.000422131	0.000491386	-0.845046	-0.782109	-0.813578	missense
129	C129_	1	40	17	25	Amp1	1.9e-06	7.63e-05	0.000247456	0.000361313	-0.724812	-0.563466	-0.644139	nonsense
129	C129E	1	38	11	8	Amp1	1.9e-06	7.25e-05	0.000160119	0.00011562	-0.891592	-1.03604	-0.963816	missense
129	C129I	1	36	16	10	Amp1	1.9e-06	6.86e-05	0.0002329	0.000144525	-0.705384	-0.915648	-0.810516	missense
130	Y130A	1	70	27	16	Amp1	1.9e-06	0.000133462	0.000393019	0.000231241	-0.766935	-1.00032	-0.88363	missense
130	Y130W	1	65	194	184	Amp1	1.9e-06	0.000123929	0.00282391	0.00265927	0.121687	0.0925587	0.107123	missense
130	Y130L	1	161	40	30	Amp1	1.9e-06	0.000306962	0.00058225	0.000433576	-0.957967	-1.08905	-1.02351	missense
130	Y130F	1	71	158	208	Amp1	1.9e-06	0.000135368	0.00229989	0.00300613	-0.00580241	0.107459	0.0508284	missense
130	Y130G	1	119	17	25	Amp1	1.9e-06	0.000226885	0.000247456	0.000361313	-1.1983	-1.03695	-1.11763	missense
130	Y130M	1	61	24	24	Amp1	1.9e-06	0.000116302	0.00034935	0.000346861	-0.75832	-0.764464	-0.761392	missense
130	Y130K	1	48	13	10	Amp1	1.9e-06	9.15e-05	0.000189231	0.000144525	-0.920499	-1.04059	-0.980543	missense
130	Y130V	1	114	25	27	Amp1	1.9e-06	0.000217352	0.000363906	0.000390219	-1.01217	-0.984887	-0.998526	missense
130	Y130D	1	38	9	9	Amp1	1.9e-06	7.25e-05	0.000131006	0.000130073	-0.978742	-0.984887	-0.981815	missense
130	Y130E	1	40	12	14	Amp1	1.9e-06	7.63e-05	0.000174675	0.000202336	-0.87608	-0.815278	-0.845679	missense
130	Y130R	1	136	52	25	Amp1	1.9e-06	0.000259297	0.000756925	0.000361313	-0.770737	-1.09494	-0.932841	missense
130	Y130P	1	43	10	8	Amp1	1.9e-06	8.2e-05	0.000145563	0.00011562	-0.98667	-1.08972	-1.0382	missense
130	Y130N	2	54	17	7	Amp1	3.81e-06	0.000102956	0.000247456	0.000101168	-0.855146	-1.24664	-1.05089	missense
130	Y130T	1	59	17	9	Amp1	1.9e-06	0.000112489	0.000247456	0.000130073	-0.893604	-1.17596	-1.03478	missense
130	Y130I	1	60	15	19	Amp1	1.9e-06	0.000114396	0.000218344	0.000274598	-0.955261	-0.858743	-0.907002	missense
130	Y130_	1	48	19	25	Amp1	1.9e-06	9.15e-05	0.000276569	0.000361313	-0.755689	-0.642647	-0.699168	nonsense
130	Y130Q	1	20	2	10	Amp1	1.9e-06	3.81e-05	2.91e-05	0.000144525	-1.3532	-0.660376	-1.00679	missense
130	Y130C	2	20	38	49	Amp1	3.81e-06	3.81e-05	0.000553138	0.000708174	-0.0744476	0.0298203	-0.0223136	missense
130	Y130S	1	124	23	43	Amp1	1.9e-06	0.000236418	0.000334794	0.000621459	-1.0849	-0.819299	-0.952097	missense
131	Q131H	2	37	75	51	Amp1	3.81e-06	7.05e-05	0.00109172	0.000737079	-0.0463416	-0.219977	-0.133159	missense
131	Q131S	1	112	126	136	Amp1	1.9e-06	0.000213539	0.00183409	0.00196554	-0.302049	-0.275025	-0.288537	missense
131	Q131D	1	37	12	8	Amp1	1.9e-06	7.05e-05	0.000174675	0.00011562	-0.842222	-1.02446	-0.93334	missense
131	Q131Y	1	66	78	30	Amp1	1.9e-06	0.000125835	0.00113539	0.000433576	-0.28065	-0.701768	-0.491209	missense
131	Q131N	1	31	40	24	Amp1	1.9e-06	5.91e-05	0.00058225	0.000346861	-0.242503	-0.470496	-0.3565	missense
131	Q131V	1	114	163	132	Amp1	1.9e-06	0.000217352	0.00237267	0.00190774	-0.197918	-0.295677	-0.246798	missense
131	Q131R	3	147	110	44	Amp1	5.71e-06	0.00028027	0.00160119	0.000635912	-0.479126	-0.88321	-0.681168	missense
131	Q131F	1	110	48	24	Amp1	1.9e-06	0.000209726	0.0006987	0.000346861	-0.713353	-1.02053	-0.86694	missense
131	Q131W	1	51	41	35	Amp1	1.9e-06	9.72e-05	0.000596806	0.000505839	-0.447987	-0.522848	-0.485418	missense
131	Q131T	1	57	94	72	Amp1	1.9e-06	0.000108676	0.00136829	0.00104058	-0.135948	-0.257888	-0.196918	missense
131	Q131L	1	143	62	58	Amp1	1.9e-06	0.000272643	0.000902488	0.000838247	-0.716146	-0.751254	-0.7337	missense
131	Q131E	1	30	21	24	Amp1	1.9e-06	5.72e-05	0.000305681	0.000346861	-0.508103	-0.456256	-0.482179	missense
131	Q131G	1	109	56	60	Amp1	1.9e-06	0.000207819	0.00081515	0.000867152	-0.64244	-0.618621	-0.63053	missense
131	Q131P	1	45	7	38	Amp1	1.9e-06	8.58e-05	0.000101894	0.000549196	-1.16132	-0.432775	-0.797045	missense
131	Q131A	1	81	187	202	Amp1	1.9e-06	0.000154434	0.00272202	0.00291941	0.0101554	0.0375206	0.023838	missense
131	Q131M	1	36	54	58	Amp1	1.9e-06	6.86e-05	0.000786038	0.000838247	-0.17711	-0.15222	-0.164665	missense
131	Q131C	1	69	42	65	Amp1	1.9e-06	0.000131555	0.000611363	0.000939415	-0.568801	-0.385281	-0.477041	missense
131	Q131I	1	68	72	82	Amp1	1.9e-06	0.000129649	0.00104805	0.00118511	-0.328378	-0.278041	-0.303209	missense
132	F132V	1	117	28	33	Amp1	1.9e-06	0.000223072	0.000407575	0.000476934	-0.974229	-0.909018	-0.941623	missense
132	F132P	1	46	10	19	Amp1	1.9e-06	8.77e-05	0.000145563	0.000274598	-1.01596	-0.74335	-0.879654	missense
132	F132S	1	117	31	55	Amp1	1.9e-06	0.000223072	0.000451244	0.00079489	-0.930025	-0.687169	-0.808597	missense
132	F132_	1	66	21	19	Amp1	1.9e-06	0.000125835	0.000305681	0.000274598	-0.850526	-0.900136	-0.875331	nonsense
132	F132L	3	103	61	81	Amp1	5.71e-06	0.000196379	0.000887931	0.00117066	-0.580709	-0.463698	-0.522203	missense
132	F132A	1	80	16	18	Amp1	1.9e-06	0.000152528	0.0002329	0.000260146	-1.05217	-1.00716	-1.02967	missense
132	F132H	1	44	13	5	Amp1	1.9e-06	8.39e-05	0.000189231	7.23e-05	-0.88271	-1.30383	-1.09327	missense
132	F132G	1	114	35	25	Amp1	1.9e-06	0.000217352	0.000509469	0.000361313	-0.866038	-1.01831	-0.942174	missense
132	F132C	1	75	7	21	Amp1	1.9e-06	0.000142995	0.000101894	0.000303503	-1.38316	-0.912188	-1.14768	missense
132	F132Q	1	37	4	6	Amp1	1.9e-06	7.05e-05	5.82e-05	8.67e-05	-1.31934	-1.1494	-1.23437	missense
132	F132W	1	52	6	7	Amp1	1.9e-06	9.91e-05	8.73e-05	0.000101168	-1.29105	-1.23025	-1.26065	missense
132	F132M	1	47	20	7	Amp1	1.9e-06	8.96e-05	0.000291125	0.000101168	-0.724269	-1.18635	-0.955307	missense
132	F132K	1	43	7	7	Amp1	1.9e-06	8.2e-05	0.000101894	0.000101168	-1.14157	-1.14772	-1.14464	missense
132	F132N	1	38	12	7	Amp1	1.9e-06	7.25e-05	0.000174675	0.000101168	-0.853804	-1.09403	-0.973917	missense
132	F132E	1	58	13	7	Amp1	1.9e-06	0.000110583	0.000189231	0.000101168	-1.00269	-1.27768	-1.14018	missense
132	F132T	1	65	28	12	Amp1	1.9e-06	0.000123929	0.000407575	0.00017343	-0.718956	-1.09308	-0.906017	missense
132	F132R	1	115	31	22	Amp1	1.9e-06	0.000219259	0.000451244	0.000317956	-0.922537	-1.07762	-1.00008	missense
132	F132Y	2	78	52	36	Amp1	3.81e-06	0.000148714	0.000756925	0.000520291	-0.529292	-0.695138	-0.612215	missense
132	F132I	2	52	22	17	Amp1	3.81e-06	9.91e-05	0.000320238	0.000245693	-0.726782	-0.8449	-0.785841	missense
132	F132D	1	51	18	10	Amp1	1.9e-06	9.72e-05	0.000262013	0.000144525	-0.805499	-1.06692	-0.936207	missense
133	A133K	1	36	5	19	Amp1	1.9e-06	6.86e-05	7.28e-05	0.000274598	-1.21053	-0.636895	-0.923714	missense
133	A133Y	1	47	2	7	Amp1	1.9e-06	8.96e-05	2.91e-05	0.000101168	-1.72427	-1.18635	-1.45531	missense
133	A133N	1	53	5	7	Amp1	1.9e-06	0.00010105	7.28e-05	0.000101168	-1.37851	-1.23852	-1.30852	missense
133	A133F	1	72	7	30	Amp1	1.9e-06	0.000137275	0.000101894	0.000433576	-1.36544	-0.739557	-1.0525	missense
133	A133L	1	140	39	48	Amp1	1.9e-06	0.000266923	0.000567694	0.000693722	-0.908265	-0.824233	-0.866249	missense
133	A133I	1	53	9	25	Amp1	1.9e-06	0.00010105	0.000131006	0.000361313	-1.12323	-0.685682	-0.904458	missense
133	A133W	1	50	9	11	Amp1	1.9e-06	9.53e-05	0.000131006	0.000158978	-1.09793	-1.01692	-1.05743	missense
133	A133S	15	124	141	137	Amp1	2.86e-05	0.000236418	0.00205243	0.00198	-0.297404	-0.316047	-0.306725	missense
133	A133G	3	130	293	337	Amp1	5.71e-06	0.000247857	0.00426498	0.0048705	-0.000276885	0.0543408	0.0270319	missense
133	A133H	1	30	2	17	Amp1	1.9e-06	5.72e-05	2.91e-05	0.000245693	-1.52929	-0.606018	-1.06766	missense
133	A133T	11	70	78	73	Amp1	2.09e-05	0.000133462	0.00113539	0.00105503	-0.306205	-0.341121	-0.323663	missense
133	A133P	1	41	11	19	Amp1	1.9e-06	7.82e-05	0.000160119	0.000274598	-0.924592	-0.693376	-0.808984	missense
133	A133Q	1	31	5	3	Amp1	1.9e-06	5.91e-05	7.28e-05	4.34e-05	-1.14559	-1.37359	-1.25959	missense
133	A133M	1	45	10	4	Amp1	1.9e-06	8.58e-05	0.000145563	5.78e-05	-1.00641	-1.4105	-1.20846	missense
133	A133C	1	75	33	34	Amp1	1.9e-06	0.000142995	0.000480356	0.000491386	-0.709748	-0.702928	-0.706338	missense
133	A133E	1	38	10	10	Amp1	1.9e-06	7.25e-05	0.000145563	0.000144525	-0.932985	-0.939129	-0.936057	missense
133	A133_	1	37	24	15	Amp1	1.9e-06	7.05e-05	0.00034935	0.000216788	-0.541192	-0.751456	-0.646324	nonsense
133	A133R	1	137	25	19	Amp1	1.9e-06	0.000261204	0.000363906	0.000274598	-1.09198	-1.21731	-1.15465	missense
134	L134D	1	40	5	6	Amp1	1.9e-06	7.63e-05	7.28e-05	8.67e-05	-1.25629	-1.18325	-1.21977	missense
134	L134S	1	117	39	46	Amp1	1.9e-06	0.000223072	0.000567694	0.000664817	-0.830322	-0.764774	-0.797548	missense
134	L134V	1	131	94	72	Amp1	1.9e-06	0.000249764	0.00136829	0.00104058	-0.497345	-0.619285	-0.558315	missense
134	L134N	1	28	9	3	Amp1	1.9e-06	5.34e-05	0.000131006	4.34e-05	-0.846117	-1.32938	-1.08775	missense
134	L134E	1	51	9	29	Amp1	1.9e-06	9.72e-05	0.000131006	0.000419124	-1.10653	-0.604518	-0.855523	missense
134	L134K	1	28	12	15	Amp1	1.9e-06	5.34e-05	0.000174675	0.000216788	-0.721178	-0.630413	-0.675795	missense
134	L134Y	1	51	44	18	Amp1	1.9e-06	9.72e-05	0.000640475	0.000260146	-0.417319	-0.811643	-0.614481	missense
134	L134H	5	37	25	30	Amp1	9.52e-06	7.05e-05	0.000363906	0.000433576	-0.523463	-0.450426	-0.486945	missense
134	L134Q	1	32	22	27	Amp1	1.9e-06	6.1e-05	0.000320238	0.000390219	-0.515928	-0.433132	-0.47453	missense
134	L134_	1	58	22	33	Amp1	1.9e-06	0.000110583	0.000320238	0.000476934	-0.774206	-0.60426	-0.689233	nonsense
134	L134R	7	160	277	51	Amp1	1.33e-05	0.000305055	0.00403208	0.000737079	-0.114841	-0.855896	-0.485368	missense
134	L134F	8	63	33	34	Amp1	1.52e-05	0.000120116	0.000480356	0.000491386	-0.634028	-0.627207	-0.630618	missense
134	L134C	1	43	37	24	Amp1	1.9e-06	8.2e-05	0.000538581	0.000346861	-0.418468	-0.612603	-0.515535	missense
134	L134W	1	84	15	18	Amp1	1.9e-06	0.000160154	0.000218344	0.000260146	-1.10139	-1.02835	-1.06487	missense
134	L134T	1	66	32	31	Amp1	1.9e-06	0.000125835	0.0004658	0.000448029	-0.667595	-0.687528	-0.677562	missense
134	L134M	1	53	39	31	Amp1	1.9e-06	0.00010105	0.000567694	0.000448029	-0.486412	-0.59226	-0.539336	missense
134	L134A	1	97	24	34	Amp1	1.9e-06	0.00018494	0.00034935	0.000491386	-0.959762	-0.814639	-0.8872	missense
134	L134G	1	169	27	37	Amp1	1.9e-06	0.000322215	0.000393019	0.000534744	-1.14972	-1.01903	-1.08438	missense
135	G135Y	1	43	4	11	Amp1	1.9e-06	8.2e-05	5.82e-05	0.000158978	-1.38461	-0.951422	-1.16802	missense
135	G135K	1	30	11	22	Amp1	1.9e-06	5.72e-05	0.000160119	0.000317956	-0.78893	-0.494044	-0.641487	missense
135	G135W	1	52	2	20	Amp1	1.9e-06	9.91e-05	2.91e-05	0.000289051	-1.76817	-0.774319	-1.27125	missense
135	G135D	1	35	19	12	Amp1	1.9e-06	6.67e-05	0.000276569	0.00017343	-0.618516	-0.824233	-0.721374	missense
135	G135S	1	103	293	222	Amp1	1.9e-06	0.000196379	0.00426498	0.00320846	0.100829	-0.02583	0.0374996	missense
135	G135R	4	116	76	48	Amp1	7.61e-06	0.000221165	0.00110628	0.000693722	-0.536846	-0.742563	-0.639704	missense
135	G135Q	1	19	5	11	Amp1	1.9e-06	3.62e-05	7.28e-05	0.000158978	-0.932985	-0.596707	-0.764846	missense
135	G135H	1	19	3	8	Amp1	1.9e-06	3.62e-05	4.37e-05	0.00011562	-1.15483	-0.735009	-0.944921	missense
135	G135T	1	60	36	31	Amp1	1.9e-06	0.000114396	0.000524025	0.000448029	-0.57505	-0.646135	-0.610593	missense
135	G135A	1	90	108	95	Amp1	1.9e-06	0.000171594	0.00157208	0.00137299	-0.27402	-0.335865	-0.304942	missense
135	G135M	1	37	6	19	Amp1	1.9e-06	7.05e-05	8.73e-05	0.000274598	-1.14325	-0.648794	-0.896023	missense
135	G135C	1	55	13	32	Amp1	1.9e-06	0.000104863	0.000189231	0.000462481	-0.97962	-0.594558	-0.787089	missense
135	G135E	2	50	56	76	Amp1	3.81e-06	9.53e-05	0.00081515	0.00109839	-0.303983	-0.177502	-0.240743	missense
135	G135F	1	58	23	20	Amp1	1.9e-06	0.000110583	0.000334794	0.000289051	-0.754901	-0.821744	-0.788323	missense
135	G135N	1	26	6	4	Amp1	1.9e-06	4.96e-05	8.73e-05	5.78e-05	-0.990023	-1.17226	-1.08114	missense
135	G135P	1	46	16	15	Amp1	1.9e-06	8.77e-05	0.0002329	0.000216788	-0.811839	-0.846012	-0.828926	missense
135	G135I	1	37	8	13	Amp1	1.9e-06	7.05e-05	0.00011645	0.000187883	-1.01831	-0.813604	-0.915959	missense
135	G135L	1	114	26	25	Amp1	1.9e-06	0.000217352	0.000378463	0.000361313	-0.995133	-1.01831	-1.00672	missense
136	Q136I	1	29	18	12	Amp1	1.9e-06	5.53e-05	0.000262013	0.00017343	-0.560327	-0.742563	-0.651445	missense
136	Q136A	1	74	80	68	Amp1	1.9e-06	0.000141088	0.0011645	0.000982773	-0.319343	-0.396069	-0.357706	missense
136	Q136M	1	46	45	65	Amp1	1.9e-06	8.77e-05	0.000655031	0.000939415	-0.362746	-0.20919	-0.285968	missense
136	Q136V	1	88	54	63	Amp1	1.9e-06	0.00016778	0.000786038	0.00091051	-0.56529	-0.504488	-0.534889	missense
136	Q136Y	1	37	27	49	Amp1	1.9e-06	7.05e-05	0.000393019	0.000708174	-0.490039	-0.237351	-0.363695	missense
136	Q136F	1	54	41	30	Amp1	1.9e-06	0.000102956	0.000596806	0.000433576	-0.472811	-0.614618	-0.543715	missense
136	Q136D	1	24	13	25	Amp1	1.9e-06	4.58e-05	0.000189231	0.000361313	-0.619469	-0.341617	-0.480543	missense
136	Q136T	1	61	37	25	Amp1	1.9e-06	0.000116302	0.000538581	0.000361313	-0.570329	-0.746736	-0.658532	missense
136	Q136S	1	110	87	59	Amp1	1.9e-06	0.000209726	0.00126639	0.0008527	-0.455075	-0.629886	-0.542481	missense
136	Q136E	1	55	27	15	Amp1	1.9e-06	0.000104863	0.000393019	0.000216788	-0.6622	-0.923617	-0.792909	missense
136	Q136C	1	50	24	48	Amp1	1.9e-06	9.53e-05	0.00034935	0.000693722	-0.67196	-0.377075	-0.524517	missense
136	Q136L	2	144	61	105	Amp1	3.81e-06	0.00027455	0.000887931	0.00151752	-0.726234	-0.496519	-0.611376	missense
136	Q136W	1	63	38	47	Amp1	1.9e-06	0.000120116	0.000553138	0.000679269	-0.572758	-0.486588	-0.529673	missense
136	Q136G	1	133	110	101	Amp1	1.9e-06	0.000253577	0.00160119	0.00145971	-0.43566	-0.478876	-0.457268	missense
136	Q136N	1	22	13	14	Amp1	1.9e-06	4.19e-05	0.000189231	0.000202336	-0.58168	-0.55564	-0.56866	missense
136	Q136P	5	56	40	40	Amp1	9.52e-06	0.000106769	0.00058225	0.000578102	-0.499329	-0.505474	-0.502401	missense
137	G137F	1	65	19	11	Amp1	1.9e-06	0.000123929	0.000276569	0.000158978	-0.887361	-1.13087	-1.00911	missense
137	G137T	1	39	4	2	Amp1	1.9e-06	7.44e-05	5.82e-05	2.89e-05	-1.34221	-1.64938	-1.49579	missense
137	G137Q	1	15	4	13	Amp1	1.9e-06	2.86e-05	5.82e-05	0.000187883	-0.927232	-0.421494	-0.674363	missense
137	G137L	1	81	37	18	Amp1	1.9e-06	0.000154434	0.000538581	0.000260146	-0.693484	-1.01256	-0.853021	missense
137	G137I	1	25	8	6	Amp1	1.9e-06	4.77e-05	0.00011645	8.67e-05	-0.848051	-0.979135	-0.913593	missense
137	G137K	1	16	5	4	Amp1	1.9e-06	3.05e-05	7.28e-05	5.78e-05	-0.858351	-0.961406	-0.909878	missense
137	G137N	1	31	12	10	Amp1	1.9e-06	5.91e-05	0.000174675	0.000144525	-0.765382	-0.850707	-0.808045	missense
137	G137W	1	47	6	9	Amp1	1.9e-06	8.96e-05	8.73e-05	0.000130073	-1.24715	-1.0772	-1.16217	missense
137	G137A	2	77	65	72	Amp1	3.81e-06	0.000146808	0.000946156	0.00104058	-0.426779	-0.388504	-0.407641	missense
137	G137H	1	34	9	9	Amp1	1.9e-06	6.48e-05	0.000131006	0.000130073	-0.930438	-0.936582	-0.93351	missense
137	G137M	1	22	1	3	Amp1	1.9e-06	4.19e-05	1.46e-05	4.34e-05	-1.69562	-1.22465	-1.46014	missense
137	G137C	1	51	19	10	Amp1	1.9e-06	9.72e-05	0.000276569	0.000144525	-0.782018	-1.06692	-0.924467	missense
137	G137D	1	45	6	9	Amp1	1.9e-06	8.58e-05	8.73e-05	0.000130073	-1.22826	-1.05832	-1.14329	missense
137	G137P	1	40	17	8	Amp1	1.9e-06	7.63e-05	0.000247456	0.00011562	-0.724812	-1.05832	-0.891564	missense
137	G137Y	1	34	7	10	Amp1	1.9e-06	6.48e-05	0.000101894	0.000144525	-1.03958	-0.890825	-0.965203	missense
137	G137R	15	105	46	59	Amp1	2.86e-05	0.000200193	0.000669588	0.0008527	-0.711633	-0.609683	-0.660658	missense
137	G137S	1	108	60	55	Amp1	1.9e-06	0.000205912	0.000873375	0.00079489	-0.608474	-0.652407	-0.63044	missense
138	T138V	1	125	37	38	Amp1	1.9e-06	0.000238324	0.000538581	0.000549196	-0.881909	-0.876472	-0.879191	missense
138	T138N	1	49	16	30	Amp1	1.9e-06	9.34e-05	0.0002329	0.000433576	-0.839277	-0.572421	-0.705849	missense
138	T138F	1	48	15	24	Amp1	1.9e-06	9.15e-05	0.000218344	0.000346861	-0.858351	-0.660376	-0.759363	missense
138	T138A	3	82	130	137	Amp1	5.71e-06	0.000156341	0.00189231	0.00198	-0.153072	-0.136439	-0.144755	missense
138	T138E	1	38	50	10	Amp1	1.9e-06	7.25e-05	0.000727813	0.000144525	-0.234015	-0.939129	-0.586572	missense
138	T138_	1	53	10	50	Amp1	1.9e-06	0.00010105	0.000145563	0.000722627	-1.07748	-0.384652	-0.731064	nonsense
138	T138Y	1	56	18	23	Amp1	1.9e-06	0.000106769	0.000262013	0.000332408	-0.846117	-0.745806	-0.795961	missense
138	T138G	1	128	26	27	Amp1	1.9e-06	0.000244044	0.000378463	0.000390219	-1.04544	-1.03519	-1.04031	missense
138	T138Q	1	28	12	20	Amp1	1.9e-06	5.34e-05	0.000174675	0.000289051	-0.721178	-0.505474	-0.613326	missense
138	T138P	1	35	11	18	Amp1	1.9e-06	6.67e-05	0.000160119	0.000260146	-0.855877	-0.648141	-0.752009	missense
138	T138R	1	123	44	61	Amp1	1.9e-06	0.000234511	0.000640475	0.000881605	-0.799654	-0.663921	-0.731787	missense
138	T138L	1	119	49	57	Amp1	1.9e-06	0.000226885	0.000713256	0.000823795	-0.738552	-0.679018	-0.708785	missense
138	T138S	1	117	271	289	Amp1	1.9e-06	0.000223072	0.00394474	0.00417678	0.0115823	0.0333662	0.0224742	missense
138	T138D	1	38	17	4	Amp1	1.9e-06	7.25e-05	0.000247456	5.78e-05	-0.702536	-1.33707	-1.0198	missense
138	T138M	1	51	24	33	Amp1	1.9e-06	9.72e-05	0.00034935	0.000476934	-0.68056	-0.548402	-0.614481	missense
138	T138C	1	53	72	108	Amp1	1.9e-06	0.00010105	0.00104805	0.00156087	-0.220145	-0.0501979	-0.135171	missense
138	T138W	1	50	20	16	Amp1	1.9e-06	9.53e-05	0.000291125	0.000231241	-0.751141	-0.854196	-0.802668	missense
138	T138K	2	39	39	27	Amp1	3.81e-06	7.44e-05	0.000567694	0.000390219	-0.353201	-0.519047	-0.436124	missense
138	T138H	1	30	15	23	Amp1	1.9e-06	5.72e-05	0.000218344	0.000332408	-0.654231	-0.474739	-0.564485	missense
139	T139G	1	84	27	44	Amp1	1.9e-06	0.000160154	0.000393019	0.000635912	-0.846117	-0.640172	-0.743145	missense
139	T139S	1	122	161	291	Amp1	1.9e-06	0.000232605	0.00234356	0.00420569	-0.232735	0.0181874	-0.107274	missense
139	T139P	1	43	29	32	Amp1	1.9e-06	8.2e-05	0.000422131	0.000462481	-0.524272	-0.487664	-0.505968	missense
139	T139V	1	99	34	92	Amp1	1.9e-06	0.000188753	0.000494913	0.00132963	-0.817357	-0.391193	-0.604275	missense
139	T139E	1	41	9	23	Amp1	1.9e-06	7.82e-05	0.000131006	0.000332408	-1.01174	-0.610402	-0.811072	missense
139	T139L	1	100	131	96	Amp1	1.9e-06	0.00019066	0.00190687	0.00138744	-0.23593	-0.377075	-0.306502	missense
139	T139H	1	40	12	8	Amp1	1.9e-06	7.63e-05	0.000174675	0.00011562	-0.87608	-1.05832	-0.967198	missense
139	T139_	1	46	21	16	Amp1	1.9e-06	8.77e-05	0.000305681	0.000231241	-0.69374	-0.817984	-0.755862	nonsense
139	T139R	1	121	71	44	Amp1	1.9e-06	0.000230698	0.00103349	0.000635912	-0.584728	-0.798678	-0.691703	missense
139	T139W	1	43	16	23	Amp1	1.9e-06	8.2e-05	0.0002329	0.000332408	-0.78255	-0.631086	-0.706818	missense
139	T139N	1	35	10	17	Amp1	1.9e-06	6.67e-05	0.000145563	0.000245693	-0.897269	-0.672965	-0.785117	missense
139	T139F	1	58	33	25	Amp1	1.9e-06	0.000110583	0.000480356	0.000361313	-0.598115	-0.724834	-0.661474	missense
139	T139C	1	72	24	19	Amp1	1.9e-06	0.000137275	0.00034935	0.000274598	-0.830322	-0.937925	-0.884124	missense
139	T139Y	1	52	14	16	Amp1	1.9e-06	9.91e-05	0.000203788	0.000231241	-0.923076	-0.871229	-0.897153	missense
139	T139M	1	42	22	20	Amp1	1.9e-06	8.01e-05	0.000320238	0.000289051	-0.634028	-0.681565	-0.657796	missense
139	T139Q	1	28	33	8	Amp1	1.9e-06	5.34e-05	0.000480356	0.00011562	-0.281845	-0.903414	-0.59263	missense
139	T139D	1	37	18	6	Amp1	1.9e-06	7.05e-05	0.000262013	8.67e-05	-0.66613	-1.1494	-0.907763	missense
139	T139A	12	83	79	78	Amp1	2.28e-05	0.000158247	0.00114994	0.0011273	-0.374652	-0.386329	-0.380491	missense
140	L140Y	1	55	18	17	Amp1	1.9e-06	0.000104863	0.000262013	0.000245693	-0.838291	-0.86926	-0.853775	missense
140	L140Q	1	40	32	13	Amp1	1.9e-06	7.63e-05	0.0004658	0.000187883	-0.450111	-0.847462	-0.648787	missense
140	L140N	1	38	29	18	Amp1	1.9e-06	7.25e-05	0.000422131	0.000260146	-0.470587	-0.683857	-0.577222	missense
140	L140E	1	27	18	19	Amp1	1.9e-06	5.15e-05	0.000262013	0.000274598	-0.529292	-0.511956	-0.520624	missense
140	L140C	1	40	67	57	Amp1	1.9e-06	7.63e-05	0.000975269	0.000823795	-0.129186	-0.205531	-0.167359	missense
140	L140G	1	96	37	74	Amp1	1.9e-06	0.000183033	0.000538581	0.00106949	-0.767271	-0.472385	-0.619828	missense
140	L140K	1	45	17	16	Amp1	1.9e-06	8.58e-05	0.000247456	0.000231241	-0.775965	-0.808438	-0.792202	missense
140	L140M	1	34	82	61	Amp1	1.9e-06	6.48e-05	0.00119361	0.000881605	0.0291338	-0.105495	-0.0381805	missense
140	L140T	1	66	56	48	Amp1	1.9e-06	0.000125835	0.00081515	0.000693722	-0.424557	-0.497648	-0.461103	missense
140	L140D	1	42	6	10	Amp1	1.9e-06	8.01e-05	8.73e-05	0.000144525	-1.1983	-0.982595	-1.09045	missense
140	L140A	1	77	60	80	Amp1	1.9e-06	0.000146808	0.000873375	0.0011562	-0.461541	-0.342747	-0.402144	missense
140	L140R	1	112	98	93	Amp1	1.9e-06	0.000213539	0.00142651	0.00134409	-0.411193	-0.440081	-0.425637	missense
140	L140W	1	37	26	32	Amp1	1.9e-06	7.05e-05	0.000378463	0.000462481	-0.50643	-0.422398	-0.464414	missense
140	L140I	4	36	129	135	Amp1	7.61e-06	6.86e-05	0.00187776	0.00195109	0.201086	0.214686	0.207886	missense
140	L140_	1	45	17	2	Amp1	1.9e-06	8.58e-05	0.000247456	2.89e-05	-0.775965	-1.71153	-1.24375	nonsense
140	L140F	1	49	47	44	Amp1	1.9e-06	9.34e-05	0.000684144	0.000635912	-0.371299	-0.406089	-0.388694	missense
140	L140H	1	35	78	90	Amp1	1.9e-06	6.67e-05	0.00113539	0.00130073	-0.00517459	0.0508287	0.0228271	missense
140	L140S	1	120	92	74	Amp1	1.9e-06	0.000228792	0.00133917	0.00106949	-0.468595	-0.569295	-0.518945	missense
140	L140V	1	87	211	162	Amp1	1.9e-06	0.000165874	0.00307137	0.00234131	0.0315621	-0.08935	-0.028894	missense
141	N141F	1	44	72	170	Amp1	1.9e-06	8.39e-05	0.00104805	0.00245693	-0.139321	0.22765	0.0441646	missense
141	N141Y	1	33	121	108	Amp1	1.9e-06	6.29e-05	0.00176131	0.00156087	0.21107	0.155564	0.183317	missense
141	N141C	1	21	13	14	Amp1	1.9e-06	4e-05	0.000189231	0.000202336	-0.561477	-0.535437	-0.548457	missense
141	N141P	1	72	45	34	Amp1	1.9e-06	0.000137275	0.000655031	0.000491386	-0.557321	-0.685199	-0.62126	missense
141	N141T	1	67	103	134	Amp1	1.9e-06	0.000127742	0.00149929	0.00193664	-0.166439	-0.0583158	-0.112377	missense
141	N141L	1	108	273	246	Amp1	1.9e-06	0.000205912	0.00397386	0.00355532	0.0495377	-0.00183441	0.0238517	missense
141	N141_	1	42	4	10	Amp1	1.9e-06	8.01e-05	5.82e-05	0.000144525	-1.37439	-0.982595	-1.17849	nonsense
141	N141E	1	30	89	60	Amp1	1.9e-06	5.72e-05	0.00129551	0.000867152	0.119068	-0.0583158	0.0303759	missense
141	N141G	1	104	283	213	Amp1	1.9e-06	0.000198286	0.00411942	0.00307839	0.0815519	-0.0479995	0.0167762	missense
141	N141Q	1	34	83	91	Amp1	1.9e-06	6.48e-05	0.00120817	0.00131518	0.034398	0.0682167	0.0513074	missense
141	N141V	1	88	230	144	Amp1	1.9e-06	0.00016778	0.00334794	0.00208116	0.064044	-0.145466	-0.040711	missense
141	N141S	2	136	413	277	Amp1	3.81e-06	0.000259297	0.00601173	0.00400335	0.12921	-0.0504049	0.0394025	missense
141	N141I	2	40	65	83	Amp1	3.81e-06	7.63e-05	0.000946156	0.00119956	-0.142348	-0.0423277	-0.0923377	missense
141	N141R	1	111	379	394	Amp1	1.9e-06	0.000211632	0.00551682	0.0056943	0.180115	0.190827	0.185471	missense
141	N141W	1	40	60	53	Amp1	1.9e-06	7.63e-05	0.000873375	0.000765985	-0.17711	-0.23713	-0.20712	missense
141	N141A	1	75	248	156	Amp1	1.9e-06	0.000142995	0.00360995	0.0022546	0.166189	-0.0412824	0.0624534	missense
141	N141D	3	43	65	98	Amp1	5.71e-06	8.2e-05	0.000946156	0.00141635	-0.173756	-0.00158815	-0.0876722	missense
141	N141K	9	59	70	79	Amp1	1.71e-05	0.000112489	0.00101894	0.00114175	-0.278955	-0.232571	-0.255763	missense
141	N141H	1	35	67	63	Amp1	1.9e-06	6.67e-05	0.000975269	0.00091051	-0.0711944	-0.104073	-0.0876338	missense
141	N141M	1	31	107	67	Amp1	1.9e-06	5.91e-05	0.00155752	0.00096832	0.184821	-0.0246327	0.0800941	missense
142	N142E	1	37	16	22	Amp1	1.9e-06	7.05e-05	0.0002329	0.000317956	-0.717283	-0.585125	-0.651204	missense
142	N142_	1	39	9	27	Amp1	1.9e-06	7.44e-05	0.000131006	0.000390219	-0.990023	-0.519047	-0.754535	nonsense
142	N142P	1	60	35	28	Amp1	1.9e-06	0.000114396	0.000509469	0.000404671	-0.587284	-0.690339	-0.638812	missense
142	N142R	1	121	104	121	Amp1	1.9e-06	0.000230698	0.00151385	0.00174876	-0.418953	-0.359346	-0.389149	missense
142	N142F	1	42	23	35	Amp1	1.9e-06	8.01e-05	0.000334794	0.000505839	-0.614723	-0.438527	-0.526625	missense
142	N142Q	1	47	79	75	Amp1	1.9e-06	8.96e-05	0.00114994	0.00108394	-0.127672	-0.156382	-0.142027	missense
142	N142G	1	98	87	60	Amp1	1.9e-06	0.000186846	0.00126639	0.000867152	-0.404908	-0.572421	-0.488664	missense
142	N142D	3	48	36	42	Amp1	5.71e-06	9.15e-05	0.000524025	0.000607007	-0.47814	-0.417338	-0.447739	missense
142	N142W	1	29	3	16	Amp1	1.9e-06	5.53e-05	4.37e-05	0.000231241	-1.33848	-0.617624	-0.978051	missense
142	N142L	1	74	45	52	Amp1	1.9e-06	0.000141088	0.000655031	0.000751532	-0.56922	-0.512574	-0.540897	missense
142	N142H	2	30	11	34	Amp1	3.81e-06	5.72e-05	0.000160119	0.000491386	-0.78893	-0.304988	-0.546959	missense
142	N142K	6	51	37	70	Amp1	1.14e-05	9.72e-05	0.000538581	0.00101168	-0.49257	-0.221818	-0.357194	missense
142	N142T	1	62	38	37	Amp1	1.9e-06	0.000118209	0.000553138	0.000534744	-0.565809	-0.583536	-0.574672	missense
142	N142I	1	30	35	19	Amp1	1.9e-06	5.72e-05	0.000509469	0.000274598	-0.286254	-0.557713	-0.421984	missense
142	N142M	1	43	19	18	Amp1	1.9e-06	8.2e-05	0.000276569	0.000260146	-0.707916	-0.737542	-0.722729	missense
142	N142S	4	126	145	165	Amp1	7.61e-06	0.000240231	0.00211066	0.00238467	-0.292204	-0.242232	-0.267218	missense
142	N142V	1	86	50	24	Amp1	1.9e-06	0.000163967	0.000727813	0.000346861	-0.58873	-0.913633	-0.751181	missense
142	N142Y	1	41	19	8	Amp1	1.9e-06	7.82e-05	0.000276569	0.00011562	-0.687231	-1.06904	-0.878136	missense
142	N142A	1	73	39	39	Amp1	1.9e-06	0.000139181	0.000567694	0.000563649	-0.625459	-0.631604	-0.628532	missense
143	G143D	1	37	40	23	Amp1	1.9e-06	7.05e-05	0.00058225	0.000332408	-0.319343	-0.56582	-0.442581	missense
143	G143P	1	49	125	69	Amp1	1.9e-06	9.34e-05	0.00181953	0.000997225	0.0535128	-0.210693	-0.07859	missense
143	G143M	1	31	60	64	Amp1	1.9e-06	5.91e-05	0.000873375	0.000924962	-0.0664116	-0.0445275	-0.0554695	missense
143	G143H	1	34	122	110	Amp1	1.9e-06	6.48e-05	0.00177586	0.00158978	0.20168	0.150568	0.176124	missense
143	G143N	1	26	20	64	Amp1	1.9e-06	4.96e-05	0.000291125	0.000924962	-0.467145	0.0318609	-0.217642	missense
143	G143S	1	73	66	52	Amp1	1.9e-06	0.000139181	0.000960713	0.000751532	-0.39698	-0.506665	-0.451823	missense
143	G143Q	1	36	106	79	Amp1	1.9e-06	6.86e-05	0.00154296	0.00114175	0.115802	-0.0180212	0.0488905	missense
143	G143A	1	82	214	183	Amp1	1.9e-06	0.000156341	0.00311504	0.00264481	0.0633988	-0.0107085	0.0263451	missense
143	G143I	1	31	78	36	Amp1	1.9e-06	5.91e-05	0.00113539	0.000520291	0.0475318	-0.294405	-0.123437	missense
143	G143_	1	46	16	18	Amp1	1.9e-06	8.77e-05	0.0002329	0.000260146	-0.811839	-0.766831	-0.789335	nonsense
143	G143F	1	28	67	135	Amp1	1.9e-06	5.34e-05	0.000975269	0.00195109	0.0257156	0.32383	0.174773	missense
143	G143C	1	28	88	56	Amp1	1.9e-06	5.34e-05	0.00128095	0.000809342	0.144123	-0.0583158	0.0429039	missense
143	G143L	1	123	251	263	Amp1	1.9e-06	0.000234511	0.00365362	0.00380102	-0.0434325	-0.0292951	-0.0363638	missense
143	G143R	10	146	433	431	Amp1	1.9e-05	0.000278363	0.00630286	0.00622904	0.118934	0.110779	0.114856	missense
143	G143K	1	38	147	107	Amp1	1.9e-06	7.25e-05	0.00213977	0.00154642	0.234333	0.0902544	0.162294	missense
143	G143Y	1	24	88	111	Amp1	1.9e-06	4.58e-05	0.00128095	0.00160423	0.21107	0.305766	0.258418	missense
143	G143T	1	53	57	48	Amp1	1.9e-06	0.00010105	0.000829706	0.000693722	-0.321602	-0.40238	-0.361991	missense
144	H144Q	1	37	45	43	Amp1	1.9e-06	7.05e-05	0.000655031	0.000621459	-0.26819	-0.294079	-0.281135	missense
144	H144E	1	41	10	5	Amp1	1.9e-06	7.82e-05	0.000145563	7.23e-05	-0.965985	-1.27316	-1.11957	missense
144	H144S	1	87	43	33	Amp1	1.9e-06	0.000165874	0.000625919	0.000476934	-0.659252	-0.780351	-0.719802	missense
144	H144L	1	90	96	83	Amp1	1.9e-06	0.000171594	0.0013974	0.00119956	-0.325172	-0.39451	-0.359841	missense
144	H144A	1	74	33	41	Amp1	1.9e-06	0.000141088	0.000480356	0.000592554	-0.703919	-0.615794	-0.659856	missense
144	H144F	1	34	26	26	Amp1	1.9e-06	6.48e-05	0.000378463	0.000375766	-0.469707	-0.475851	-0.472779	missense
144	H144C	1	41	12	8	Amp1	1.9e-06	7.82e-05	0.000174675	0.00011562	-0.886804	-1.06904	-0.977922	missense
144	H144P	1	51	16	34	Amp1	1.9e-06	9.72e-05	0.0002329	0.000491386	-0.856651	-0.535437	-0.696044	missense
144	H144G	1	112	28	36	Amp1	1.9e-06	0.000213539	0.000407575	0.000520291	-0.955261	-0.852261	-0.903761	missense
144	H144V	1	48	15	14	Amp1	1.9e-06	9.15e-05	0.000218344	0.000202336	-0.858351	-0.894459	-0.876405	missense
144	H144T	1	63	24	8	Amp1	1.9e-06	0.000120116	0.00034935	0.00011562	-0.77233	-1.2556	-1.01396	missense
144	H144D	1	38	16	16	Amp1	1.9e-06	7.25e-05	0.0002329	0.000231241	-0.728865	-0.735009	-0.731937	missense
144	H144W	1	50	37	24	Amp1	1.9e-06	9.53e-05	0.000538581	0.000346861	-0.483969	-0.678105	-0.581037	missense
144	H144K	1	30	14	27	Amp1	1.9e-06	5.72e-05	0.000203788	0.000390219	-0.684194	-0.405103	-0.544649	missense
144	H144I	1	35	38	33	Amp1	1.9e-06	6.67e-05	0.000553138	0.000476934	-0.317486	-0.3849	-0.351193	missense
144	H144_	1	31	17	8	Amp1	1.9e-06	5.91e-05	0.000247456	0.00011562	-0.614114	-0.947617	-0.780866	nonsense
144	H144M	1	32	16	16	Amp1	1.9e-06	6.1e-05	0.0002329	0.000231241	-0.654231	-0.660376	-0.657303	missense
144	H144R	3	146	53	72	Amp1	5.71e-06	0.000278363	0.000771481	0.00104058	-0.793278	-0.666366	-0.729822	missense
145	S145D	1	31	28	3	Amp1	1.9e-06	5.91e-05	0.000407575	4.34e-05	-0.397405	-1.37359	-0.885496	missense
145	S145W	1	41	22	17	Amp1	1.9e-06	7.82e-05	0.000320238	0.000245693	-0.623562	-0.741681	-0.682622	missense
145	S145H	1	45	35	58	Amp1	1.9e-06	8.58e-05	0.000509469	0.000838247	-0.462346	-0.24913	-0.355738	missense
145	S145K	1	26	72	39	Amp1	1.9e-06	4.96e-05	0.00104805	0.000563649	0.089158	-0.183255	-0.0470483	missense
145	S145V	1	85	59	113	Amp1	1.9e-06	0.000162061	0.000858819	0.00163314	-0.511768	-0.235686	-0.373727	missense
145	S145T	1	57	75	44	Amp1	1.9e-06	0.000108676	0.00109172	0.000635912	-0.234015	-0.471768	-0.352891	missense
145	S145E	1	35	42	28	Amp1	1.9e-06	6.67e-05	0.000611363	0.000404671	-0.27402	-0.456256	-0.365138	missense
145	S145N	1	28	41	72	Amp1	1.9e-06	5.34e-05	0.000596806	0.00104058	-0.187575	0.0508287	-0.0683733	missense
145	S145Y	1	42	11	22	Amp1	1.9e-06	8.01e-05	0.000160119	0.000317956	-0.935058	-0.640172	-0.787615	missense
145	S145A	1	61	304	203	Amp1	1.9e-06	0.000116302	0.0044251	0.00293386	0.344343	0.16282	0.253582	missense
145	S145L	6	93	90	102	Amp1	1.14e-05	0.000177313	0.00131006	0.00147416	-0.367442	-0.319229	-0.343335	missense
145	S145P	8	73	80	66	Amp1	1.52e-05	0.000139181	0.0011645	0.000953867	-0.313434	-0.403125	-0.358279	missense
145	S145C	1	53	49	83	Amp1	1.9e-06	0.00010105	0.000713256	0.00119956	-0.387281	-0.164544	-0.275912	missense
145	S145G	1	107	121	146	Amp1	1.9e-06	0.000204006	0.00176131	0.00211007	-0.2998	-0.224377	-0.262088	missense
145	S145Q	1	36	30	19	Amp1	1.9e-06	6.86e-05	0.000436688	0.000274598	-0.432382	-0.636895	-0.534639	missense
145	S145M	1	26	15	27	Amp1	1.9e-06	4.96e-05	0.000218344	0.000390219	-0.592083	-0.342955	-0.467519	missense
145	S145R	1	126	211	204	Amp1	1.9e-06	0.000240231	0.00307137	0.00294832	-0.129289	-0.150086	-0.139688	missense
145	S145I	1	26	15	35	Amp1	1.9e-06	4.96e-05	0.000218344	0.000505839	-0.592083	-0.230251	-0.411167	missense
145	S145F	1	32	18	23	Amp1	1.9e-06	6.1e-05	0.000262013	0.000332408	-0.603079	-0.502768	-0.552923	missense
146	N146M	1	31	114	169	Amp2	1.78e-06	5.17e-05	0.00131935	0.00228991	0.171114	0.407533	0.289324	missense
146	N146Q	1	67	135	130	Amp2	1.78e-06	0.000111678	0.00156239	0.00176147	-0.0901699	-0.0411237	-0.0656468	missense
146	N146Y	1	21	15	22	Amp2	1.78e-06	3.5e-05	0.000173599	0.000298095	-0.540557	-0.308789	-0.424673	missense
146	N146I	2	15	27	17	Amp2	3.55e-06	2.5e-05	0.000312478	0.000230346	-0.139156	-0.274635	-0.206895	missense
146	N146G	1	217	596	641	Amp2	1.78e-06	0.000361703	0.00689767	0.0086854	0.0443576	0.141406	0.0928818	missense
146	N146F	1	16	24	32	Amp2	1.78e-06	2.67e-05	0.000277758	0.000433593	-0.218338	-0.0279623	-0.12315	missense
146	N146P	1	116	269	217	Amp2	1.78e-06	0.000193353	0.00311321	0.0029403	-0.0291346	-0.0569905	-0.0430626	missense
146	N146E	1	63	175	127	Amp2	1.78e-06	0.000105011	0.00202532	0.00172082	0.0492686	-0.0245291	0.0123698	missense
146	N146V	1	103	197	116	Amp2	1.78e-06	0.000171684	0.00227993	0.00157177	-0.1128	-0.277372	-0.195086	missense
146	N146A	1	156	624	361	Amp2	1.78e-06	0.000260026	0.00722172	0.00489147	0.207631	0.0353903	0.121511	missense
146	N146C	1	31	62	46	Amp2	1.78e-06	5.17e-05	0.000717543	0.000623289	-0.0933989	-0.157596	-0.125498	missense
146	N146_	1	23	23	12	Amp2	1.78e-06	3.83e-05	0.000266185	0.000162597	-0.394429	-0.611539	-0.502984	nonsense
146	N146H	2	23	85	39	Amp2	3.55e-06	3.83e-05	0.000983728	0.000528441	0.173262	-0.0996555	0.0368033	missense
146	N146S	14	125	574	468	Amp2	2.49e-05	0.000208355	0.00664306	0.00634129	0.267573	0.244344	0.255958	missense
146	N146K	3	29	167	68	Amp2	5.33e-06	4.83e-05	0.00193274	0.000921384	0.36589	0.0411186	0.203504	missense
146	N146T	2	68	224	144	Amp2	3.55e-06	0.000113345	0.00259241	0.00195117	0.12331	-0.00313869	0.0600858	missense
146	N146W	1	70	75	50	Amp2	1.78e-06	0.000116679	0.000867995	0.000677488	-0.364466	-0.47512	-0.419793	missense
146	N146L	1	116	249	145	Amp2	1.78e-06	0.000193353	0.00288174	0.00196472	-0.0626875	-0.232082	-0.147385	missense
146	N146R	1	235	672	464	Amp2	1.78e-06	0.000391706	0.00777724	0.00628709	0.0618725	-0.0335422	0.0141652	missense
147	D147L	1	88	279	340	Amp2	1.78e-06	0.000146682	0.00322894	0.00460692	0.106693	0.258004	0.182348	missense
147	D147F	1	19	46	38	Amp2	1.78e-06	3.17e-05	0.00053237	0.000514891	-0.0104247	-0.0279623	-0.0191935	missense
147	D147R	1	234	1197	1068	Amp2	1.78e-06	0.00039004	0.0138532	0.0144712	0.314449	0.330363	0.322406	missense
147	D147_	1	34	8	8	Amp2	1.78e-06	5.67e-05	9.26e-05	0.000108398	-1.02282	-0.957381	-0.9901	nonsense
147	D147H	1	23	98	82	Amp2	1.78e-06	3.83e-05	0.00113418	0.00111108	0.235069	0.223094	0.229082	missense
147	D147V	1	123	503	463	Amp2	1.78e-06	0.000205021	0.00582136	0.00627354	0.217234	0.246684	0.231959	missense
147	D147K	1	29	135	109	Amp2	1.78e-06	4.83e-05	0.00156239	0.00147693	0.273507	0.246036	0.259772	missense
147	D147M	1	38	61	47	Amp2	1.78e-06	6.33e-05	0.000705969	0.000636839	-0.188883	-0.236678	-0.21278	missense
147	D147E	4	81	190	318	Amp2	7.1e-06	0.000135014	0.00219892	0.00430883	-0.0241603	0.26495	0.120395	missense
147	D147T	1	68	211	291	Amp2	1.78e-06	0.000113345	0.00244196	0.00394298	0.0973446	0.302392	0.199868	missense
147	D147G	13	315	1367	1173	Amp2	2.31e-05	0.000525053	0.0158207	0.0158939	0.243029	0.241995	0.242512	missense
147	D147P	1	98	406	356	Amp2	1.78e-06	0.00016335	0.00469875	0.00482372	0.222871	0.231232	0.227051	missense
147	D147I	1	17	47	48	Amp2	1.78e-06	2.83e-05	0.000543944	0.000650389	0.04722	0.1218	0.08451	missense
147	D147S	1	87	308	595	Amp2	1.78e-06	0.000145015	0.00356457	0.00806211	0.154603	0.506005	0.330304	missense
147	D147C	1	34	76	93	Amp2	1.78e-06	5.67e-05	0.000879569	0.00126013	-0.0450942	0.108012	0.0314588	missense
147	D147W	1	63	215	247	Amp2	1.78e-06	0.000105011	0.00248825	0.00334679	0.138669	0.264364	0.201517	missense
147	D147Q	1	49	164	243	Amp2	1.78e-06	8.17e-05	0.00189802	0.00329259	0.130219	0.366418	0.248318	missense
147	D147A	1	151	680	655	Amp2	1.78e-06	0.000251692	0.00786982	0.0088751	0.259103	0.308272	0.283688	missense
148	T148W	1	70	77	58	Amp2	1.78e-06	0.000116679	0.000891142	0.000785887	-0.353036	-0.410662	-0.381849	missense
148	T148F	1	23	26	31	Amp2	1.78e-06	3.83e-05	0.000300905	0.000420043	-0.341183	-0.199358	-0.270271	missense
148	T148A	18	188	509	396	Amp2	3.2e-05	0.000313365	0.00589079	0.00536571	0.038131	-0.00545493	0.0163381	missense
148	T148C	1	25	44	54	Amp2	1.78e-06	4.17e-05	0.000509224	0.000731687	-0.148916	0.00546148	-0.0717274	missense
148	T148V	1	116	353	192	Amp2	1.78e-06	0.000193353	0.00408536	0.00260156	0.0888878	-0.110149	-0.0106306	missense
148	T148Q	1	59	69	58	Amp2	1.78e-06	9.83e-05	0.000798556	0.000785887	-0.326432	-0.336416	-0.331424	missense
148	T148M	1	30	120	27	Amp2	1.78e-06	5e-05	0.00138879	0.000365844	0.207631	-0.37475	-0.0835593	missense
148	T148S	1	93	386	286	Amp2	1.78e-06	0.000155016	0.00446728	0.00387523	0.223675	0.158891	0.191283	missense
148	T148P	1	98	173	132	Amp2	1.78e-06	0.00016335	0.00200218	0.00178857	-0.147609	-0.199644	-0.173627	missense
148	T148H	1	34	33	18	Amp2	1.78e-06	5.67e-05	0.000381918	0.000243896	-0.407394	-0.605199	-0.506296	missense
148	T148R	1	190	218	223	Amp2	1.78e-06	0.000316699	0.00252297	0.0030216	-0.334726	-0.259441	-0.297084	missense
148	T148Y	1	22	66	40	Amp2	1.78e-06	3.67e-05	0.000763836	0.000541991	0.0826924	-0.069355	0.0066687	missense
148	T148N	1	23	21	49	Amp2	1.78e-06	3.83e-05	0.000243039	0.000663939	-0.433937	-0.000524026	-0.217231	missense
148	T148_	1	30	21	10	Amp2	1.78e-06	5e-05	0.000243039	0.000135498	-0.549331	-0.806114	-0.677722	nonsense
148	T148D	1	34	46	33	Amp2	1.78e-06	5.67e-05	0.00053237	0.000447142	-0.26315	-0.341957	-0.302554	missense
148	T148E	1	77	58	60	Amp2	1.78e-06	0.000128346	0.00067125	0.000812986	-0.517492	-0.437332	-0.477412	missense
148	T148L	1	107	140	80	Amp2	1.78e-06	0.000178351	0.00162026	0.00108398	-0.277685	-0.455286	-0.366485	missense
148	T148G	1	254	448	394	Amp2	1.78e-06	0.000423376	0.00518482	0.00533861	-0.147985	-0.13833	-0.143157	missense
149	V149C	1	35	79	18	Amp2	1.78e-06	5.83e-05	0.000914288	0.000243896	-0.0408698	-0.617788	-0.329329	missense
149	V149_	1	32	7	8	Amp2	1.78e-06	5.33e-05	8.1e-05	0.000108398	-1.05448	-0.931052	-0.992767	nonsense
149	V149Y	1	18	58	42	Amp2	1.78e-06	3e-05	0.00067125	0.00056909	0.113727	0.0389845	0.0763556	missense
149	V149N	1	17	41	19	Amp2	1.78e-06	2.83e-05	0.000474504	0.000257446	-0.012094	-0.280688	-0.146391	missense
149	V149H	1	23	50	48	Amp2	1.78e-06	3.83e-05	0.000578664	0.000650389	-0.0571867	-0.00947887	-0.0333328	missense
149	V149A	4	152	571	370	Amp2	7.1e-06	0.000253359	0.00660834	0.00501341	0.180364	0.0573659	0.118865	missense
149	V149T	1	61	180	128	Amp2	1.78e-06	0.000101677	0.00208319	0.00173437	0.0755138	-0.00711214	0.0342008	missense
149	V149W	1	82	190	74	Amp2	1.78e-06	0.000136681	0.00219892	0.00100268	-0.0294891	-0.373574	-0.201532	missense
149	V149D	1	25	40	81	Amp2	1.78e-06	4.17e-05	0.000462931	0.00109753	-0.190309	0.181553	-0.00437809	missense
149	V149Q	1	49	129	92	Amp2	1.78e-06	8.17e-05	0.00149295	0.00124658	0.0259647	-0.0554005	-0.0147179	missense
149	V149K	1	23	81	106	Amp2	1.78e-06	3.83e-05	0.000937435	0.00143628	0.152328	0.334586	0.243457	missense
149	V149L	4	109	240	173	Amp2	7.1e-06	0.000181685	0.00277758	0.00234411	-0.0516442	-0.128373	-0.0900084	missense
149	V149P	1	112	109	115	Amp2	1.78e-06	0.000186686	0.00126149	0.00155822	-0.40622	-0.317512	-0.361866	missense
149	V149R	1	219	637	626	Amp2	1.78e-06	0.000365037	0.00737217	0.00848215	0.0692664	0.127138	0.0982022	missense
149	V149E	1	50	300	138	Amp2	1.78e-06	8.33e-05	0.00347198	0.00186987	0.383722	0.111917	0.24782	missense
149	V149M	1	33	68	82	Amp2	1.78e-06	5.5e-05	0.000786982	0.00111108	-0.0804339	0.0663076	-0.00706314	missense
149	V149F	1	20	32	66	Amp2	1.78e-06	3.33e-05	0.000370345	0.000894285	-0.190309	0.189522	-0.000393622	missense
149	V149S	1	100	305	224	Amp2	1.78e-06	0.000166684	0.00352985	0.00303515	0.0898709	0.0212557	0.0555633	missense
149	V149G	1	217	698	468	Amp2	1.78e-06	0.000361703	0.00807814	0.00634129	0.112967	0.00479385	0.0588803	missense
150	H150I	1	21	68	16	Amp2	1.78e-06	3.5e-05	0.000786982	0.000216796	0.115861	-0.447092	-0.165615	missense
150	H150A	1	139	377	273	Amp2	1.78e-06	0.00023169	0.00436312	0.00369909	0.0388977	-0.0358444	0.00152662	missense
150	H150C	1	42	29	88	Amp2	1.78e-06	7e-05	0.000335625	0.00119238	-0.55528	-0.00775889	-0.28152	missense
150	H150_	1	36	8	1	Amp2	1.78e-06	6e-05	9.26e-05	1.35e-05	-1.04764	-1.88529	-1.46647	nonsense
150	H150R	2	257	909	701	Amp2	3.55e-06	0.000428377	0.0105201	0.00949839	0.154202	0.106793	0.130497	missense
150	H150E	1	73	117	94	Amp2	1.78e-06	0.000121679	0.00135407	0.00127368	-0.189566	-0.219187	-0.204377	missense
150	H150Q	1	53	153	176	Amp2	1.78e-06	8.83e-05	0.00177071	0.00238476	0.0659867	0.192245	0.129116	missense
150	H150W	1	68	308	196	Amp2	1.78e-06	0.000113345	0.00356457	0.00265576	0.261613	0.130755	0.196184	missense
150	H150G	1	265	1193	976	Amp2	1.78e-06	0.000441712	0.0138069	0.0132246	0.258966	0.237212	0.248089	missense
150	H150P	1	113	300	181	Amp2	1.78e-06	0.000188352	0.00347198	0.00245251	0.0296139	-0.124392	-0.0473891	missense
150	H150T	1	69	155	123	Amp2	1.78e-06	0.000115012	0.00179386	0.00166662	-0.0429463	-0.0779362	-0.0604413	missense
150	H150F	1	19	42	80	Amp2	1.78e-06	3.17e-05	0.000486077	0.00108398	-0.0499332	0.295344	0.122705	missense
150	H150V	1	114	251	174	Amp2	1.78e-06	0.000190019	0.00290489	0.00235766	-0.05166	-0.145348	-0.0985039	missense
150	H150M	1	40	61	29	Amp2	1.78e-06	6.67e-05	0.000705969	0.000392943	-0.211159	-0.468654	-0.339907	missense
150	H150S	1	110	366	274	Amp2	1.78e-06	0.000183352	0.00423582	0.00371264	0.12766	0.0673656	0.0975126	missense
150	H150L	2	113	223	223	Amp2	3.55e-06	0.000188352	0.00258084	0.0030216	-0.0992025	-0.0337659	-0.0664842	missense
150	H150K	1	30	116	106	Amp2	1.78e-06	5e-05	0.0013425	0.00143628	0.192908	0.219192	0.20605	missense
150	H150D	1	43	73	54	Amp2	1.78e-06	7.17e-05	0.000844849	0.000731687	-0.164574	-0.230067	-0.197321	missense
151	D151L	1	95	80	81	Amp2	1.78e-06	0.000158349	0.000925862	0.00109753	-0.469063	-0.398231	-0.433647	missense
151	D151E	1	94	76	77	Amp2	1.78e-06	0.000156683	0.000879569	0.00104333	-0.486743	-0.415629	-0.451186	missense
151	D151_	1	35	9	6	Amp2	1.78e-06	5.83e-05	0.000104159	8.13e-05	-0.984254	-1.09491	-1.03958	nonsense
151	D151A	1	164	181	102	Amp2	1.78e-06	0.000273361	0.00209476	0.00138208	-0.351594	-0.535236	-0.443415	missense
151	D151F	1	27	15	13	Amp2	1.78e-06	4.5e-05	0.000173599	0.000176147	-0.649701	-0.646413	-0.648057	missense
151	D151P	1	142	98	119	Amp2	1.78e-06	0.000236691	0.00113418	0.00161242	-0.555491	-0.405734	-0.480612	missense
151	D151I	1	12	20	8	Amp2	1.78e-06	2e-05	0.000231465	0.000108398	-0.17258	-0.505084	-0.338832	missense
151	D151R	1	243	149	126	Amp2	1.78e-06	0.000405041	0.00172442	0.00170727	-0.606849	-0.614228	-0.610538	missense
151	D151M	1	42	17	28	Amp2	1.78e-06	7e-05	0.000196746	0.000379394	-0.787229	-0.505084	-0.646156	missense
151	D151V	1	113	84	80	Amp2	1.78e-06	0.000188352	0.000972155	0.00108398	-0.523228	-0.478981	-0.501104	missense
151	D151W	1	61	69	63	Amp2	1.78e-06	0.000101677	0.000798556	0.000853635	-0.34091	-0.314982	-0.327946	missense
151	D151T	1	79	98	69	Amp2	1.78e-06	0.00013168	0.00113418	0.000934934	-0.30083	-0.38777	-0.3443	missense
151	D151C	1	47	17	20	Amp2	1.78e-06	7.83e-05	0.000196746	0.000270995	-0.836078	-0.70006	-0.768069	missense
151	D151G	4	236	310	254	Amp2	7.1e-06	0.000393373	0.00358771	0.00344164	-0.275979	-0.297071	-0.286525	missense
151	D151H	1	42	50	28	Amp2	1.78e-06	7e-05	0.000578664	0.000379394	-0.318708	-0.505084	-0.411896	missense
151	D151S	1	123	106	129	Amp2	1.78e-06	0.000205021	0.00122677	0.00174792	-0.459028	-0.308308	-0.383668	missense
151	D151K	1	29	31	18	Amp2	1.78e-06	4.83e-05	0.000358771	0.000243896	-0.365465	-0.536118	-0.450791	missense
151	D151Q	1	59	82	46	Amp2	1.78e-06	9.83e-05	0.000949008	0.000623289	-0.251467	-0.437086	-0.344277	missense
152	R152T	1	56	17	21	Amp2	1.78e-06	9.33e-05	0.000196746	0.000284545	-0.912168	-0.754961	-0.833565	missense
152	R152H	1	25	24	15	Amp2	1.78e-06	4.17e-05	0.000277758	0.000203247	-0.412158	-0.550841	-0.481499	missense
152	R152C	1	29	11	24	Amp2	1.78e-06	4.83e-05	0.000127306	0.000325194	-0.815434	-0.411179	-0.613307	missense
152	R152N	1	15	4	9	Amp2	1.78e-06	2.5e-05	4.63e-05	0.000121948	-0.96846	-0.550841	-0.759651	missense
152	R152Q	1	45	10	12	Amp2	1.78e-06	7.5e-05	0.000115733	0.000162597	-1.04764	-0.903024	-0.975332	missense
152	R152Y	1	19	8	10	Amp2	1.78e-06	3.17e-05	9.26e-05	0.000135498	-0.770093	-0.607746	-0.688919	missense
152	R152D	1	31	18	7	Amp2	1.78e-06	5.17e-05	0.000208319	9.48e-05	-0.630518	-0.975256	-0.802887	missense
152	R152L	1	74	28	30	Amp2	1.78e-06	0.000123346	0.000324052	0.000406493	-0.816503	-0.721103	-0.768803	missense
152	R152P	1	110	27	24	Amp2	1.78e-06	0.000183352	0.000312478	0.000325194	-1.00446	-0.990174	-0.997316	missense
152	R152_	1	27	8	3	Amp2	1.78e-06	4.5e-05	9.26e-05	4.06e-05	-0.922703	-1.28323	-1.10297	nonsense
152	R152F	1	23	13	2	Amp2	1.78e-06	3.83e-05	0.000150453	2.71e-05	-0.642213	-1.38969	-1.01595	missense
152	R152V	1	89	40	48	Amp2	1.78e-06	0.000148348	0.000462931	0.000650389	-0.741759	-0.597141	-0.66945	missense
152	R152A	1	162	46	55	Amp2	1.78e-06	0.000270027	0.00053237	0.000745237	-0.941186	-0.798145	-0.869665	missense
152	R152I	1	12	14	15	Amp2	1.78e-06	2e-05	0.000162026	0.000203247	-0.327482	-0.232082	-0.279782	missense
152	R152E	1	54	13	11	Amp2	1.78e-06	9e-05	0.000150453	0.000149047	-1.01288	-1.01999	-1.01644	missense
152	R152G	32	377	232	222	Amp2	5.68e-05	0.000628397	0.002685	0.00300805	-0.605282	-0.558981	-0.582131	missense
152	R152W	3	79	17	31	Amp2	5.33e-06	0.00013168	0.000196746	0.000420043	-1.06161	-0.735258	-0.898432	missense
153	T153G	1	104	382	267	Amp2	1.78e-06	0.000173351	0.00442099	0.00361779	0.170601	0.0804857	0.125543	missense
153	T153W	1	46	18	17	Amp2	1.78e-06	7.67e-05	0.000208319	0.000230346	-0.801914	-0.761301	-0.781608	missense
153	T153E	1	29	22	14	Amp2	1.78e-06	4.83e-05	0.000254612	0.000189697	-0.514404	-0.645262	-0.579833	missense
153	T153L	1	57	38	59	Amp2	1.78e-06	9.5e-05	0.000439784	0.000799436	-0.57052	-0.314015	-0.442268	missense
153	T153_	1	22	3	3	Amp2	1.78e-06	3.67e-05	3.47e-05	4.06e-05	-1.25973	-1.19429	-1.22701	nonsense
153	T153S	1	64	155	191	Amp2	1.78e-06	0.000106678	0.00179386	0.00258801	-0.0102772	0.145861	0.067792	missense
153	T153K	1	13	7	5	Amp2	1.78e-06	2.17e-05	8.1e-05	6.77e-05	-0.663274	-0.743966	-0.70362	missense
153	T153M	1	16	74	11	Amp2	1.78e-06	2.67e-05	0.000856422	0.000149047	0.270683	-0.49172	-0.110518	missense
153	T153H	1	22	12	22	Amp2	1.78e-06	3.67e-05	0.000138879	0.000298095	-0.65767	-0.328992	-0.493331	missense
153	T153Q	1	48	76	92	Amp2	1.78e-06	8e-05	0.000879569	0.00124658	-0.194857	-0.0464457	-0.120651	missense
153	T153C	1	17	19	2	Amp2	1.78e-06	2.83e-05	0.000219892	2.71e-05	-0.346124	-1.25841	-0.802268	missense
153	T153D	1	12	3	1	Amp2	1.78e-06	2e-05	3.47e-05	1.35e-05	-0.996489	-1.40817	-1.20233	missense
153	T153R	1	200	277	306	Amp2	1.78e-06	0.000333367	0.0032058	0.00414623	-0.252979	-0.144301	-0.19864	missense
153	T153P	1	86	42	26	Amp2	1.78e-06	0.000143348	0.000486077	0.000352294	-0.705678	-0.848517	-0.777098	missense
154	P154R	1	149	117	114	Amp2	1.78e-06	0.000248359	0.00135407	0.00154467	-0.499429	-0.445274	-0.472351	missense
154	P154L	6	123	75	71	Amp2	1.07e-05	0.000205021	0.000867995	0.000962034	-0.609273	-0.567639	-0.588456	missense
154	P154G	1	136	130	86	Amp2	1.78e-06	0.00022669	0.00150453	0.00116528	-0.414024	-0.528033	-0.471029	missense
154	P154V	1	81	72	63	Amp2	1.78e-06	0.000135014	0.000833275	0.000853635	-0.445581	-0.438137	-0.441859	missense
154	P154F	1	35	31	32	Amp2	1.78e-06	5.83e-05	0.000358771	0.000433593	-0.447135	-0.36791	-0.407523	missense
154	P154E	1	44	39	16	Amp2	1.78e-06	7.33e-05	0.000451358	0.000216796	-0.446817	-0.768325	-0.607571	missense
154	P154D	1	34	10	10	Amp2	1.78e-06	5.67e-05	0.000115733	0.000135498	-0.925908	-0.860471	-0.893189	missense
154	P154Q	1	38	51	59	Amp2	1.78e-06	6.33e-05	0.000590237	0.000799436	-0.266642	-0.137924	-0.202283	missense
154	P154A	1	92	285	153	Amp2	1.78e-06	0.000153349	0.00329838	0.00207311	0.0966281	-0.108089	-0.00573027	missense
154	P154C	1	38	47	45	Amp2	1.78e-06	6.33e-05	0.000543944	0.00060974	-0.302115	-0.255563	-0.278839	missense
154	P154S	10	114	271	259	Amp2	1.78e-05	0.000190019	0.00313636	0.00350939	-0.0183645	0.0274026	0.00451909	missense
154	P154K	1	43	44	37	Amp2	1.78e-06	7.17e-05	0.000509224	0.000501341	-0.384445	-0.394259	-0.389352	missense
154	P154_	1	52	18	22	Amp2	1.78e-06	8.67e-05	0.000208319	0.000298095	-0.85516	-0.702573	-0.778866	nonsense
154	P154I	1	32	6	10	Amp2	1.78e-06	5.33e-05	6.94e-05	0.000135498	-1.12143	-0.834142	-0.977785	missense
154	P154W	1	55	37	23	Amp2	1.78e-06	9.17e-05	0.000428211	0.000311645	-0.56659	-0.707627	-0.637108	missense
154	P154N	1	43	47	62	Amp2	1.78e-06	7.17e-05	0.000543944	0.000840086	-0.355799	-0.170069	-0.262934	missense
154	P154Y	1	33	25	25	Amp2	1.78e-06	5.5e-05	0.000289332	0.000338744	-0.515003	-0.449566	-0.482285	missense
154	P154M	1	38	29	26	Amp2	1.78e-06	6.33e-05	0.000335625	0.000352294	-0.511814	-0.493803	-0.502809	missense
155	Y155A	1	100	78	62	Amp2	1.78e-06	0.000166684	0.000902715	0.000840086	-0.502334	-0.536601	-0.519467	missense
155	Y155C	1	60	63	42	Amp2	1.78e-06	0.00010001	0.000729116	0.00056909	-0.37324	-0.483894	-0.428567	missense
155	Y155D	1	54	25	19	Amp2	1.78e-06	9e-05	0.000289332	0.000257446	-0.728883	-0.782632	-0.755758	missense
155	Y155I	1	46	24	19	Amp2	1.78e-06	7.67e-05	0.000277758	0.000257446	-0.676975	-0.712997	-0.694986	missense
155	Y155E	1	82	46	37	Amp2	1.78e-06	0.000136681	0.00053237	0.000501341	-0.645485	-0.674604	-0.660045	missense
155	Y155_	1	51	27	19	Amp2	1.78e-06	8.5e-05	0.000312478	0.000257446	-0.670635	-0.757809	-0.714222	nonsense
155	Y155S	1	127	150	88	Amp2	1.78e-06	0.000211688	0.00173599	0.00119238	-0.322141	-0.488313	-0.405227	missense
155	Y155Q	1	49	51	35	Amp2	1.78e-06	8.17e-05	0.000590237	0.000474242	-0.377055	-0.47512	-0.426088	missense
155	Y155N	1	64	26	2	Amp2	1.78e-06	0.000106678	0.000300905	2.71e-05	-0.785636	-1.83414	-1.30989	missense
155	Y155K	1	66	24	37	Amp2	1.78e-06	0.000110011	0.000277758	0.000501341	-0.833762	-0.580334	-0.707048	missense
155	Y155R	1	178	107	44	Amp2	1.78e-06	0.000296697	0.00123834	0.00059619	-0.615465	-0.93596	-0.775712	missense
155	Y155L	1	110	259	191	Amp2	1.78e-06	0.000183352	0.00299748	0.00258801	-0.0225218	-0.0893516	-0.0559367	missense
155	Y155G	1	155	43	35	Amp2	1.78e-06	0.00025836	0.000497651	0.000474242	-0.951292	-0.975256	-0.963274	missense
155	Y155V	1	112	276	107	Amp2	1.78e-06	0.000186686	0.00319422	0.00144983	-0.00273784	-0.348827	-0.175782	missense
155	Y155W	1	42	92	120	Amp2	1.78e-06	7e-05	0.00106474	0.00162597	-0.0538904	0.12694	0.0365247	missense
155	Y155P	1	81	16	37	Amp2	1.78e-06	0.000135014	0.000185172	0.000501341	-1.09879	-0.669276	-0.884035	missense
155	Y155T	1	89	84	98	Amp2	1.78e-06	0.000148348	0.000972155	0.00132788	-0.41954	-0.287156	-0.353348	missense
155	Y155F	1	40	94	57	Amp2	1.78e-06	6.67e-05	0.00108789	0.000772337	-0.023361	-0.175177	-0.0992692	missense
155	Y155M	1	49	166	156	Amp2	1.78e-06	8.17e-05	0.00192116	0.00211376	0.135483	0.173936	0.15471	missense
156	R156D	1	46	36	14	Amp2	1.78e-06	7.67e-05	0.000416638	0.000189697	-0.500884	-0.845622	-0.673253	missense
156	R156K	1	60	28	26	Amp2	1.78e-06	0.00010001	0.000324052	0.000352294	-0.725422	-0.69217	-0.708796	missense
156	R156F	1	36	13	57	Amp2	1.78e-06	6e-05	0.000150453	0.000772337	-0.836788	-0.12942	-0.483104	missense
156	R156C	1	53	9	10	Amp2	1.78e-06	8.83e-05	0.000104159	0.000135498	-1.16446	-1.05327	-1.10887	missense
156	R156Y	1	41	13	22	Amp2	1.78e-06	6.83e-05	0.000150453	0.000298095	-0.893269	-0.599353	-0.746311	missense
156	R156T	1	85	32	37	Amp2	1.78e-06	0.000141681	0.000370345	0.000501341	-0.818698	-0.690209	-0.754454	missense
156	R156P	2	63	11	6	Amp2	3.55e-06	0.000105011	0.000127306	8.13e-05	-1.15238	-1.35018	-1.25128	missense
156	R156I	1	45	28	3	Amp2	1.78e-06	7.5e-05	0.000324052	4.06e-05	-0.600483	-1.50508	-1.05278	missense
156	R156V	1	122	21	64	Amp2	1.78e-06	0.000203354	0.000243039	0.000867185	-1.15857	-0.609172	-0.883871	missense
156	R156G	1	140	59	94	Amp2	1.78e-06	0.000233357	0.000682823	0.00127368	-0.769705	-0.501992	-0.635849	missense
156	R156N	1	31	19	11	Amp2	1.78e-06	5.17e-05	0.000219892	0.000149047	-0.607037	-0.778961	-0.692999	missense
156	R156E	1	86	40	19	Amp2	1.78e-06	0.000143348	0.000462931	0.000257446	-0.726867	-0.984737	-0.855802	missense
156	R156_	1	51	15	2	Amp2	1.78e-06	8.5e-05	0.000173599	2.71e-05	-0.925908	-1.73553	-1.33072	nonsense
156	R156M	1	41	31	24	Amp2	1.78e-06	6.83e-05	0.000358771	0.000325194	-0.515851	-0.561565	-0.538708	missense
156	R156A	1	95	45	69	Amp2	1.78e-06	0.000158349	0.000520797	0.000934934	-0.71894	-0.467867	-0.593403	missense
156	R156H	1	26	9	13	Amp2	1.78e-06	4.33e-05	0.000104159	0.000176147	-0.85516	-0.630022	-0.742591	missense
156	R156S	1	131	64	40	Amp2	1.78e-06	0.000218356	0.000740689	0.000541991	-0.70552	-0.844204	-0.774862	missense
157	T157R	1	187	28	22	Amp2	1.78e-06	0.000311698	0.000324052	0.000298095	-1.21911	-1.25841	-1.23876	missense
157	T157Y	1	28	1	8	Amp2	1.78e-06	4.67e-05	1.16e-05	0.000108398	-1.84159	-0.87306	-1.35732	missense
157	T157D	1	33	10	8	Amp2	1.78e-06	5.5e-05	0.000115733	0.000108398	-0.912943	-0.944416	-0.92868	missense
157	T157E	1	63	20	9	Amp2	1.78e-06	0.000105011	0.000231465	0.000121948	-0.892739	-1.17409	-1.03341	missense
157	T157S	1	98	94	99	Amp2	1.78e-06	0.00016335	0.00108789	0.00134143	-0.412527	-0.324583	-0.368555	missense
157	T157G	1	90	49	21	Amp2	1.78e-06	0.000150015	0.00056709	0.000284545	-0.658475	-0.961015	-0.809745	missense
157	T157P	1	92	9	23	Amp2	1.78e-06	0.000153349	0.000104159	0.000311645	-1.40397	-0.931052	-1.16751	missense
157	T157K	1	58	7	16	Amp2	1.78e-06	9.67e-05	8.1e-05	0.000216796	-1.31276	-0.8883	-1.10053	missense
157	T157H	1	32	15	8	Amp2	1.78e-06	5.33e-05	0.000173599	0.000108398	-0.723488	-0.931052	-0.82727	missense
157	T157W	1	54	30	22	Amp2	1.78e-06	9e-05	0.000347198	0.000298095	-0.649701	-0.718963	-0.684332	missense
157	T157M	1	39	42	21	Amp2	1.78e-06	6.5e-05	0.000486077	0.000284545	-0.362244	-0.597838	-0.480041	missense
157	T157A	7	110	138	107	Amp2	1.24e-05	0.000183352	0.00159711	0.00144983	-0.295942	-0.341001	-0.318472	missense
157	T157N	6	41	21	21	Amp2	1.07e-05	6.83e-05	0.000243039	0.000284545	-0.684993	-0.619557	-0.652275	missense
157	T157_	1	44	27	26	Amp2	1.78e-06	7.33e-05	0.000312478	0.000352294	-0.606518	-0.557472	-0.581995	nonsense
157	T157Q	1	55	11	13	Amp2	1.78e-06	9.17e-05	0.000127306	0.000176147	-1.0934	-0.955412	-1.02441	missense
157	T157F	1	31	9	4	Amp2	1.78e-06	5.17e-05	0.000104159	5.42e-05	-0.931548	-1.21829	-1.07492	missense
157	T157V	1	90	35	29	Amp2	1.78e-06	0.000150015	0.000405064	0.000392943	-0.804603	-0.820837	-0.81272	missense
157	T157L	1	120	19	14	Amp2	1.78e-06	0.00020002	0.000219892	0.000189697	-1.19486	-1.26205	-1.22845	missense
157	T157C	1	25	37	26	Amp2	1.78e-06	4.17e-05	0.000428211	0.000352294	-0.224167	-0.311959	-0.268063	missense
158	L158N	1	48	37	9	Amp2	1.78e-06	8e-05	0.000428211	0.000121948	-0.507468	-1.05599	-0.78173	missense
158	L158_	1	57	8	8	Amp2	1.78e-06	9.5e-05	9.26e-05	0.000108398	-1.24721	-1.18178	-1.2145	nonsense
158	L158A	1	119	36	25	Amp2	1.78e-06	0.000198353	0.000416638	0.000338744	-0.913673	-1.0066	-0.960136	missense
158	L158T	1	122	21	9	Amp2	1.78e-06	0.000203354	0.000243039	0.000121948	-1.15857	-1.46111	-1.30984	missense
158	L158G	1	186	52	41	Amp2	1.78e-06	0.000310032	0.00060181	0.000555541	-0.947938	-0.985721	-0.96683	missense
158	L158V	1	111	37	60	Amp2	1.78e-06	0.000185019	0.000428211	0.000812986	-0.87155	-0.596164	-0.733857	missense
158	L158F	1	41	15	11	Amp2	1.78e-06	6.83e-05	0.000173599	0.000149047	-0.831121	-0.900383	-0.865752	missense
158	L158K	1	74	27	19	Amp2	1.78e-06	0.000123346	0.000312478	0.000257446	-0.832297	-0.91947	-0.875884	missense
158	L158S	1	185	25	32	Amp2	1.78e-06	0.000308365	0.000289332	0.000433593	-1.26366	-1.09101	-1.17734	missense
158	L158D	1	51	5	14	Amp2	1.78e-06	8.5e-05	5.79e-05	0.000189697	-1.40303	-0.890434	-1.14673	missense
158	L158M	1	62	28	17	Amp2	1.78e-06	0.000103344	0.000324052	0.000230346	-0.739663	-0.890935	-0.815299	missense
158	L158H	1	50	13	17	Amp2	1.78e-06	8.33e-05	0.000150453	0.000230346	-0.979456	-0.797513	-0.888484	missense
158	L158E	1	65	21	20	Amp2	1.78e-06	0.000108344	0.000243039	0.000270995	-0.885123	-0.840876	-0.862999	missense
158	L158C	1	57	11	7	Amp2	1.78e-06	9.5e-05	0.000127306	9.48e-05	-1.10891	-1.23977	-1.17434	missense
158	L158W	1	75	17	12	Amp2	1.78e-06	0.000125013	0.000196746	0.000162597	-1.03904	-1.12487	-1.08196	missense
158	L158Q	2	66	16	25	Amp2	3.55e-06	0.000110011	0.000185172	0.000338744	-1.00985	-0.750596	-0.880225	missense
158	L158Y	1	30	11	5	Amp2	1.78e-06	5e-05	0.000127306	6.77e-05	-0.830157	-1.10714	-0.96865	missense
158	L158R	1	254	64	37	Amp2	1.78e-06	0.000423376	0.000740689	0.000501341	-0.993083	-1.16562	-1.07935	missense
159	L159A	1	139	26	26	Amp2	1.78e-06	0.00023169	0.000300905	0.000352294	-1.12247	-1.05703	-1.08975	missense
159	L159E	1	69	28	19	Amp2	1.78e-06	0.000115012	0.000324052	0.000257446	-0.78612	-0.889088	-0.837604	missense
159	L159R	1	203	49	41	Amp2	1.78e-06	0.000338368	0.00056709	0.000555541	-1.01173	-1.0237	-1.01772	missense
159	L159_	1	50	17	20	Amp2	1.78e-06	8.33e-05	0.000196746	0.000270995	-0.86295	-0.726932	-0.794941	nonsense
159	L159N	1	51	22	20	Amp2	1.78e-06	8.5e-05	0.000254612	0.000270995	-0.759576	-0.735532	-0.747554	missense
159	L159T	1	75	13	9	Amp2	1.78e-06	0.000125013	0.000150453	0.000121948	-1.15555	-1.24981	-1.20268	missense
159	L159Q	1	63	10	15	Amp2	1.78e-06	0.000105011	0.000115733	0.000203247	-1.19377	-0.952242	-1.07301	missense
159	L159Y	1	60	32	13	Amp2	1.78e-06	0.00010001	0.000370345	0.000176147	-0.66743	-0.9932	-0.830315	missense
159	L159C	1	65	16	15	Amp2	1.78e-06	0.000108344	0.000185172	0.000203247	-1.00322	-0.965814	-0.984518	missense
159	L159V	1	138	126	151	Amp2	1.78e-06	0.000230023	0.00145823	0.00204601	-0.433937	-0.289894	-0.361916	missense
159	L159I	1	38	50	32	Amp2	1.78e-06	6.33e-05	0.000578664	0.000433593	-0.275242	-0.403626	-0.339434	missense
159	L159K	1	61	4	22	Amp2	1.78e-06	0.000101677	4.63e-05	0.000298095	-1.5777	-0.771899	-1.1748	missense
159	L159P	1	88	42	31	Amp2	1.78e-06	0.000146682	0.000486077	0.000420043	-0.715662	-0.782113	-0.748888	missense
159	L159M	3	45	49	59	Amp2	5.33e-06	7.5e-05	0.00056709	0.000799436	-0.357445	-0.211353	-0.284399	missense
159	L159D	1	75	23	15	Amp2	1.78e-06	0.000125013	0.000266185	0.000203247	-0.907762	-1.02796	-0.967862	missense
159	L159G	1	195	46	77	Amp2	1.78e-06	0.000325033	0.00053237	0.00104333	-1.02171	-0.732536	-0.877121	missense
159	L159H	1	53	6	25	Amp2	1.78e-06	8.83e-05	6.94e-05	0.000338744	-1.34055	-0.655328	-0.997941	missense
159	L159S	7	162	73	79	Amp2	1.24e-05	0.000270027	0.000844849	0.00107043	-0.740621	-0.64088	-0.690751	missense
159	L159W	1	62	13	10	Amp2	1.78e-06	0.000103344	0.000150453	0.000135498	-1.07288	-1.12138	-1.09713	missense
160	M160H	1	40	11	8	Amp2	1.78e-06	6.67e-05	0.000127306	0.000108398	-0.955096	-1.02796	-0.991529	missense
160	M160Y	1	35	9	14	Amp2	1.78e-06	5.83e-05	0.000104159	0.000189697	-0.984254	-0.726932	-0.855593	missense
160	M160V	7	91	83	84	Amp2	1.24e-05	0.000151682	0.000960581	0.00113818	-0.434392	-0.363754	-0.399073	missense
160	M160G	1	151	26	43	Amp2	1.78e-06	0.000251692	0.000300905	0.00058264	-1.15843	-0.874501	-1.01647	missense
160	M160T	10	102	49	20	Amp2	1.78e-05	0.000170017	0.00056709	0.000270995	-0.712833	-1.03656	-0.874698	missense
160	M160E	1	56	10	7	Amp2	1.78e-06	9.33e-05	0.000115733	9.48e-05	-1.14262	-1.23208	-1.18735	missense
160	M160Q	1	42	69	53	Amp2	1.78e-06	7e-05	0.000798556	0.000718138	-0.178829	-0.227966	-0.203397	missense
160	M160K	1	53	37	50	Amp2	1.78e-06	8.83e-05	0.000428211	0.000677488	-0.550503	-0.354298	-0.452401	missense
160	M160R	1	190	75	52	Amp2	1.78e-06	0.000316699	0.000867995	0.000704588	-0.798121	-0.891743	-0.844932	missense
160	M160A	1	107	21	21	Amp2	1.78e-06	0.000178351	0.000243039	0.000284545	-1.10159	-1.03616	-1.06888	missense
160	M160F	1	37	9	19	Amp2	1.78e-06	6.17e-05	0.000104159	0.000257446	-1.00839	-0.61844	-0.813414	missense
160	M160W	1	19	5	22	Amp2	1.78e-06	3.17e-05	5.79e-05	0.000298095	-0.974212	-0.265323	-0.619768	missense
160	M160L	1	106	29	31	Amp2	1.78e-06	0.000176685	0.000335625	0.000420043	-0.957337	-0.862936	-0.910137	missense
160	M160N	1	40	11	13	Amp2	1.78e-06	6.67e-05	0.000127306	0.000176147	-0.955096	-0.817109	-0.886103	missense
160	M160D	1	51	8	17	Amp2	1.78e-06	8.5e-05	9.26e-05	0.000230346	-1.19891	-0.806114	-1.00251	missense
160	M160_	1	61	16	20	Amp2	1.78e-06	0.000101677	0.000185172	0.000270995	-0.975639	-0.813292	-0.894465	nonsense
160	M160S	1	151	68	28	Amp2	1.78e-06	0.000251692	0.000786982	0.000379394	-0.740897	-1.06081	-0.900854	missense
160	M160P	1	85	18	9	Amp2	1.78e-06	0.000141681	0.000208319	0.000121948	-1.06858	-1.30417	-1.18637	missense
160	M160C	1	52	16	5	Amp2	1.78e-06	8.67e-05	0.000185172	6.77e-05	-0.906312	-1.34603	-1.12617	missense
161	N161S	17	132	562	405	Amp2	3.02e-05	0.000220022	0.00650418	0.00548766	0.234733	0.157889	0.196311	missense
161	N161I	2	30	99	54	Amp2	3.55e-06	5e-05	0.00114575	0.000731687	0.124085	-0.0737198	0.0251826	missense
161	N161D	9	71	115	78	Amp2	1.6e-05	0.000118345	0.00133093	0.00105688	-0.184989	-0.288156	-0.236573	missense
161	N161F	1	34	7	9	Amp2	1.78e-06	5.67e-05	8.1e-05	0.000121948	-1.08081	-0.906229	-0.993519	missense
161	N161W	1	71	14	6	Amp2	1.78e-06	0.000118345	0.000162026	8.13e-05	-1.09956	-1.4021	-1.25083	missense
161	N161M	1	50	121	59	Amp2	1.78e-06	8.33e-05	0.00140037	0.000799436	-0.0106135	-0.25711	-0.133862	missense
161	N161L	1	117	60	63	Amp2	1.78e-06	0.00019502	0.000694396	0.000853635	-0.684464	-0.597838	-0.641151	missense
161	N161K	1	61	28	27	Amp2	1.78e-06	0.000101677	0.000324052	0.000365844	-0.732601	-0.682958	-0.70778	missense
161	N161_	1	37	8	13	Amp2	1.78e-06	6.17e-05	9.26e-05	0.000176147	-1.05954	-0.783251	-0.921396	nonsense
161	N161A	1	108	289	179	Amp2	1.78e-06	0.000180018	0.00334468	0.00242541	0.0330452	-0.109563	-0.0382589	missense
161	N161Y	4	58	6	26	Amp2	7.1e-06	9.67e-05	6.94e-05	0.000352294	-1.37971	-0.677447	-1.02858	missense
161	N161H	1	42	35	35	Amp2	1.78e-06	7e-05	0.000405064	0.000474242	-0.47361	-0.408174	-0.440892	missense
161	N161E	1	66	34	24	Amp2	1.78e-06	0.000110011	0.000393491	0.000325194	-0.682494	-0.768325	-0.725409	missense
161	N161Q	1	46	132	134	Amp2	1.78e-06	7.67e-05	0.00152767	0.00181567	0.0633872	0.135355	0.0993709	missense
161	N161G	1	150	337	245	Amp2	1.78e-06	0.000250025	0.00390019	0.00331969	-0.0428903	-0.115917	-0.0794038	missense
161	N161T	1	86	177	193	Amp2	1.78e-06	0.000143348	0.00204847	0.0026151	-0.0809541	0.0220666	-0.0294437	missense
161	N161R	1	164	90	104	Amp2	1.78e-06	0.000273361	0.00104159	0.00140918	-0.65503	-0.526803	-0.590917	missense
161	N161P	1	86	23	22	Amp2	1.78e-06	0.000143348	0.000266185	0.000298095	-0.9672	-0.921068	-0.944134	missense
161	N161V	1	88	108	88	Amp2	1.78e-06	0.000146682	0.00124991	0.00119238	-0.305488	-0.328992	-0.31724	missense
161	N161C	1	36	39	57	Amp2	1.78e-06	6e-05	0.000451358	0.000772337	-0.359667	-0.12942	-0.244543	missense
162	E162V	2	106	103	111	Amp2	3.55e-06	0.000176685	0.00119205	0.00150402	-0.406898	-0.308975	-0.357936	missense
162	E162T	1	69	50	42	Amp2	1.78e-06	0.000115012	0.000578664	0.00056909	-0.534308	-0.544592	-0.53945	missense
162	E162K	5	40	258	194	Amp2	8.88e-06	6.67e-05	0.0029859	0.00262866	0.415131	0.356749	0.38594	missense
162	E162W	1	37	14	11	Amp2	1.78e-06	6.17e-05	0.000162026	0.000149047	-0.816503	-0.855801	-0.836152	missense
162	E162H	1	34	45	24	Amp2	1.78e-06	5.67e-05	0.000520797	0.000325194	-0.272695	-0.48026	-0.376478	missense
162	E162G	15	110	76	77	Amp2	2.66e-05	0.000183352	0.000879569	0.00104333	-0.555008	-0.483894	-0.519451	missense
162	E162Y	1	61	29	49	Amp2	1.78e-06	0.000101677	0.000335625	0.000663939	-0.717361	-0.424126	-0.570743	missense
162	E162N	1	58	20	35	Amp2	1.78e-06	9.67e-05	0.000231465	0.000474242	-0.856827	-0.548352	-0.70259	missense
162	E162S	1	135	75	97	Amp2	1.78e-06	0.000225023	0.000867995	0.00131433	-0.649701	-0.472554	-0.561128	missense
162	E162C	1	54	10	29	Amp2	1.78e-06	9e-05	0.000115733	0.000392943	-1.12682	-0.598988	-0.862905	missense
162	E162M	1	31	20	15	Amp2	1.78e-06	5.17e-05	0.000231465	0.000203247	-0.584761	-0.644263	-0.614512	missense
162	E162R	1	89	62	37	Amp2	1.78e-06	0.000148348	0.000717543	0.000501341	-0.551427	-0.710181	-0.630804	missense
162	E162A	1	55	78	48	Amp2	1.78e-06	9.17e-05	0.000902715	0.000650389	-0.242697	-0.388114	-0.315405	missense
162	E162P	1	46	155	94	Amp2	1.78e-06	7.67e-05	0.00179386	0.00127368	0.133145	-0.0186222	0.0572614	missense
162	E162L	1	127	61	92	Amp2	1.78e-06	0.000211688	0.000705969	0.00124658	-0.712903	-0.469008	-0.590955	missense
162	E162I	1	63	53	26	Amp2	1.78e-06	0.000105011	0.000613383	0.000352294	-0.469494	-0.713359	-0.591427	missense
162	E162F	1	60	44	37	Amp2	1.78e-06	0.00010001	0.000509224	0.000501341	-0.529127	-0.538942	-0.534035	missense
162	E162Q	1	35	88	45	Amp2	1.78e-06	5.83e-05	0.00101845	0.00060974	0.00598573	-0.219848	-0.106931	missense
162	E162D	5	57	113	73	Amp2	8.88e-06	9.5e-05	0.00130778	0.000989133	-0.0972253	-0.221544	-0.159385	missense
163	L163C	1	46	25	46	Amp2	1.78e-06	7.67e-05	0.000289332	0.000623289	-0.659247	-0.328992	-0.494119	missense
163	L163T	1	66	5	15	Amp2	1.78e-06	0.000110011	5.79e-05	0.000203247	-1.515	-0.972445	-1.24372	missense
163	L163H	1	32	13	7	Amp2	1.78e-06	5.33e-05	0.000150453	9.48e-05	-0.785636	-0.989044	-0.88734	missense
163	L163V	1	88	109	81	Amp2	1.78e-06	0.000146682	0.00126149	0.00109753	-0.301485	-0.36499	-0.333237	missense
163	L163Q	1	36	7	7	Amp2	1.78e-06	6e-05	8.1e-05	9.48e-05	-1.10563	-1.0402	-1.07292	missense
163	L163S	1	147	58	22	Amp2	1.78e-06	0.000245025	0.00067125	0.000298095	-0.798318	-1.15389	-0.976103	missense
163	L163Y	1	70	17	31	Amp2	1.78e-06	0.000116679	0.000196746	0.000420043	-1.00908	-0.682729	-0.845903	missense
163	L163R	1	97	19	20	Amp2	1.78e-06	0.000161683	0.000219892	0.000270995	-1.10245	-1.01473	-1.05859	missense
163	L163_	1	55	18	21	Amp2	1.78e-06	9.17e-05	0.000208319	0.000284545	-0.879519	-0.747136	-0.813327	nonsense
163	L163N	1	67	28	4	Amp2	1.78e-06	0.000111678	0.000324052	5.42e-05	-0.773346	-1.55301	-1.16318	missense
163	L163P	1	43	22	19	Amp2	1.78e-06	7.17e-05	0.000254612	0.000257446	-0.685475	-0.683707	-0.684591	missense
163	L163K	1	55	18	6	Amp2	1.78e-06	9.17e-05	0.000208319	8.13e-05	-0.879519	-1.2912	-1.08536	missense
163	L163I	1	50	131	69	Amp2	1.78e-06	8.33e-05	0.0015161	0.000934934	0.0238724	-0.189113	-0.0826204	missense
163	L163A	1	69	21	22	Amp2	1.78e-06	0.000115012	0.000243039	0.000298095	-0.911059	-0.825419	-0.868239	missense
163	L163D	1	48	4	5	Amp2	1.78e-06	8e-05	4.63e-05	6.77e-05	-1.47361	-1.31126	-1.39244	missense
163	L163M	2	68	49	96	Amp2	3.55e-06	0.000113345	0.00056709	0.00130078	-0.536742	-0.17923	-0.357986	missense
163	L163W	1	54	19	7	Amp2	1.78e-06	9e-05	0.000219892	9.48e-05	-0.848069	-1.21629	-1.03218	missense
163	L163G	1	99	26	14	Amp2	1.78e-06	0.000165017	0.000300905	0.000189697	-0.975091	-1.1785	-1.0768	missense
163	L163E	1	48	8	7	Amp2	1.78e-06	8e-05	9.26e-05	9.48e-05	-1.17258	-1.16514	-1.16886	missense
164	G164S	14	150	103	106	Amp2	2.49e-05	0.000250025	0.00119205	0.00143628	-0.557683	-0.479778	-0.51873	missense
164	G164I	1	54	4	18	Amp2	1.78e-06	9e-05	4.63e-05	0.000243896	-1.52476	-0.806114	-1.16544	missense
164	G164F	1	72	22	7	Amp2	1.78e-06	0.000120012	0.000254612	9.48e-05	-0.909339	-1.34123	-1.12528	missense
164	G164Q	1	45	18	19	Amp2	1.78e-06	7.5e-05	0.000208319	0.000257446	-0.792369	-0.703451	-0.74791	missense
164	G164_	1	46	23	10	Amp2	1.78e-06	7.67e-05	0.000266185	0.000135498	-0.695459	-0.99175	-0.843604	nonsense
164	G164L	1	24	6	1	Amp2	1.78e-06	4e-05	6.94e-05	1.35e-05	-0.996489	-1.7092	-1.35285	missense
164	G164T	1	80	16	31	Amp2	1.78e-06	0.000133347	0.000185172	0.000420043	-1.0934	-0.740721	-0.91706	missense
164	G164Y	1	61	13	14	Amp2	1.78e-06	0.000101677	0.000150453	0.000189697	-1.06582	-0.968194	-1.017	missense
164	G164W	1	66	11	11	Amp2	1.78e-06	0.000110011	0.000127306	0.000149047	-1.17258	-1.10714	-1.13986	missense
164	G164V	6	96	15	24	Amp2	1.07e-05	0.000160016	0.000173599	0.000325194	-1.20061	-0.931052	-1.06583	missense
164	G164H	1	29	5	1	Amp2	1.78e-06	4.83e-05	5.79e-05	1.35e-05	-1.15786	-1.79139	-1.47462	missense
164	G164A	1	87	38	35	Amp2	1.78e-06	0.000145015	0.000439784	0.000474242	-0.754165	-0.724443	-0.739304	missense
164	G164N	1	40	11	22	Amp2	1.78e-06	6.67e-05	0.000127306	0.000298095	-0.955096	-0.58863	-0.771863	missense
164	G164K	1	44	10	12	Amp2	1.78e-06	7.33e-05	0.000115733	0.000162597	-1.03788	-0.893264	-0.965573	missense
164	G164E	1	37	10	10	Amp2	1.78e-06	6.17e-05	0.000115733	0.000135498	-0.962631	-0.897194	-0.929912	missense
164	G164P	1	64	26	13	Amp2	1.78e-06	0.000106678	0.000300905	0.000176147	-0.785636	-1.02123	-0.903432	missense
164	G164M	1	26	9	6	Amp2	1.78e-06	4.33e-05	0.000104159	8.13e-05	-0.85516	-0.965814	-0.910487	missense
164	G164R	2	143	12	36	Amp2	3.55e-06	0.000238358	0.000138879	0.000487792	-1.47058	-0.928026	-1.1993	missense
165	V165N	1	33	20	19	Amp2	1.78e-06	5.5e-05	0.000231465	0.000257446	-0.611913	-0.568753	-0.590333	missense
165	V165D	1	50	24	21	Amp2	1.78e-06	8.33e-05	0.000277758	0.000284545	-0.713188	-0.705743	-0.709465	missense
165	V165F	4	77	39	34	Amp2	7.1e-06	0.000128346	0.000451358	0.000460692	-0.689855	-0.684004	-0.68693	missense
165	V165L	1	139	110	109	Amp2	1.78e-06	0.00023169	0.00127306	0.00147693	-0.496051	-0.434581	-0.465316	missense
165	V165E	1	78	106	73	Amp2	1.78e-06	0.000130013	0.00122677	0.000989133	-0.261218	-0.357764	-0.309491	missense
165	V165P	1	33	7	11	Amp2	1.78e-06	5.5e-05	8.1e-05	0.000149047	-1.06784	-0.806114	-0.936979	missense
165	V165W	1	64	25	32	Amp2	1.78e-06	0.000106678	0.000289332	0.000433593	-0.802669	-0.630022	-0.716346	missense
165	V165H	1	47	21	17	Amp2	1.78e-06	7.83e-05	0.000243039	0.000230346	-0.744307	-0.770641	-0.757474	missense
165	V165K	1	63	59	53	Amp2	1.78e-06	0.000105011	0.000682823	0.000718138	-0.422917	-0.404057	-0.413487	missense
165	V165G	1	185	132	76	Amp2	1.78e-06	0.000308365	0.00152767	0.00102978	-0.541027	-0.71535	-0.628189	missense
165	V165T	1	89	173	338	Amp2	1.78e-06	0.000148348	0.00200218	0.00457982	-0.105773	0.250534	0.0723808	missense
165	V165R	1	186	230	246	Amp2	1.78e-06	0.000310032	0.00266185	0.00333324	-0.302214	-0.20757	-0.254892	missense
165	V165Y	1	60	36	33	Amp2	1.78e-06	0.00010001	0.000416638	0.000447142	-0.616278	-0.58863	-0.602454	missense
165	V165S	1	143	185	98	Amp2	1.78e-06	0.000238358	0.00214106	0.00132788	-0.282593	-0.493102	-0.387848	missense
165	V165C	1	62	54	52	Amp2	1.78e-06	0.000103344	0.000624957	0.000704588	-0.454427	-0.405381	-0.429904	missense
165	V165_	1	64	21	22	Amp2	1.78e-06	0.000106678	0.000243039	0.000298095	-0.87839	-0.79275	-0.83557	nonsense
165	V165M	1	52	105	80	Amp2	1.78e-06	8.67e-05	0.00121519	0.00108398	-0.0892429	-0.141906	-0.115574	missense
165	V165Q	1	43	56	50	Amp2	1.78e-06	7.17e-05	0.000648103	0.000677488	-0.279709	-0.263491	-0.2716	missense
166	P166H	1	52	13	12	Amp2	1.78e-06	8.67e-05	0.000150453	0.000162597	-0.996489	-0.965814	-0.981152	missense
166	P166C	1	71	6	27	Amp2	1.78e-06	0.000118345	6.94e-05	0.000365844	-1.46754	-0.748887	-1.10821	missense
166	P166Y	1	62	25	26	Amp2	1.78e-06	0.000103344	0.000289332	0.000352294	-0.788881	-0.706411	-0.747646	missense
166	P166K	1	48	6	16	Amp2	1.78e-06	8e-05	6.94e-05	0.000216796	-1.29752	-0.806114	-1.05182	missense
166	P166F	1	75	12	7	Amp2	1.78e-06	0.000125013	0.000138879	9.48e-05	-1.19031	-1.35896	-1.27463	missense
166	P166R	1	142	50	28	Amp2	1.78e-06	0.000236691	0.000578664	0.000379394	-0.847747	-1.03412	-0.940935	missense
166	P166N	1	57	66	27	Amp2	1.78e-06	9.5e-05	0.000763836	0.000365844	-0.33076	-0.653503	-0.492132	missense
166	P166M	1	57	29	20	Amp2	1.78e-06	9.5e-05	0.000335625	0.000270995	-0.687906	-0.783837	-0.735871	missense
166	P166G	1	125	93	56	Amp2	1.78e-06	0.000208355	0.00107631	0.000758787	-0.522856	-0.677714	-0.600285	missense
166	P166V	1	129	67	40	Amp2	1.78e-06	0.000215022	0.000775409	0.000541991	-0.678944	-0.837522	-0.758233	missense
166	P166_	1	56	28	19	Amp2	1.78e-06	9.33e-05	0.000324052	0.000257446	-0.695459	-0.798427	-0.746943	nonsense
166	P166W	1	29	8	3	Amp2	1.78e-06	4.83e-05	9.26e-05	4.06e-05	-0.953737	-1.31427	-1.134	missense
166	P166I	1	41	47	13	Amp2	1.78e-06	6.83e-05	0.000543944	0.000176147	-0.335115	-0.827833	-0.581474	missense
166	P166E	1	78	24	23	Amp2	1.78e-06	0.000130013	0.000277758	0.000311645	-0.906312	-0.859359	-0.882836	missense
166	P166L	14	158	80	62	Amp2	2.49e-05	0.00026336	0.000925862	0.000840086	-0.689996	-0.735258	-0.712627	missense
166	P166D	1	56	33	9	Amp2	1.78e-06	9.33e-05	0.000381918	0.000121948	-0.624103	-1.12294	-0.87352	missense
166	P166A	2	100	158	141	Amp2	3.55e-06	0.000166684	0.00182858	0.00191052	-0.195772	-0.179773	-0.187772	missense
166	P166S	17	179	113	104	Amp2	3.02e-05	0.000298364	0.00130778	0.00140918	-0.594203	-0.564812	-0.579508	missense
167	F167G	1	176	69	69	Amp2	1.78e-06	0.000293363	0.000798556	0.000934934	-0.801092	-0.735656	-0.768374	missense
167	F167P	1	71	102	60	Amp2	1.78e-06	0.000118345	0.00118047	0.000812986	-0.237087	-0.402099	-0.319593	missense
167	F167D	1	50	37	10	Amp2	1.78e-06	8.33e-05	0.000428211	0.000135498	-0.525197	-1.02796	-0.77658	missense
167	F167Y	2	55	80	93	Amp2	3.55e-06	9.17e-05	0.000925862	0.00126013	-0.231702	-0.100872	-0.166287	missense
167	F167W	1	57	362	184	Amp2	1.78e-06	9.5e-05	0.00418952	0.00249316	0.408405	0.179951	0.294178	missense
167	F167_	1	62	29	18	Amp2	1.78e-06	0.000103344	0.000335625	0.000243896	-0.724423	-0.866111	-0.795267	nonsense
167	F167K	1	32	3	5	Amp2	1.78e-06	5.33e-05	3.47e-05	6.77e-05	-1.42246	-1.13517	-1.27881	missense
167	F167H	1	46	112	73	Amp2	1.78e-06	7.67e-05	0.00129621	0.000989133	-0.0079687	-0.128427	-0.068198	missense
167	F167Q	1	43	14	11	Amp2	1.78e-06	7.17e-05	0.000162026	0.000149047	-0.881769	-0.921068	-0.901419	missense
167	F167M	1	49	166	76	Amp2	1.78e-06	8.17e-05	0.00192116	0.00102978	0.135483	-0.138375	-0.00144582	missense
167	F167A	1	86	89	59	Amp2	1.78e-06	0.000143348	0.00103002	0.000799436	-0.379537	-0.492639	-0.436088	missense
167	F167I	1	49	52	13	Amp2	1.78e-06	8.17e-05	0.00060181	0.000176147	-0.368622	-0.905245	-0.636933	missense
167	F167C	1	79	25	40	Amp2	1.78e-06	0.00013168	0.000289332	0.000541991	-0.894116	-0.624559	-0.759338	missense
167	F167N	1	40	28	8	Amp2	1.78e-06	6.67e-05	0.000324052	0.000108398	-0.549331	-1.02796	-0.788647	missense
167	F167R	1	140	29	30	Amp2	1.78e-06	0.000233357	0.000335625	0.000406493	-1.07816	-0.997999	-1.03808	missense
167	F167V	1	119	49	67	Amp2	1.78e-06	0.000198353	0.00056709	0.000907834	-0.77978	-0.578464	-0.679122	missense
167	F167L	7	92	110	84	Amp2	1.24e-05	0.000153349	0.00127306	0.00113818	-0.316824	-0.368501	-0.342662	missense
167	F167E	1	46	14	17	Amp2	1.78e-06	7.67e-05	0.000162026	0.000230346	-0.911059	-0.761301	-0.83618	missense
167	F167S	4	148	124	101	Amp2	7.1e-06	0.000246692	0.00143509	0.00136853	-0.471269	-0.494933	-0.483101	missense
167	F167T	1	74	35	29	Amp2	1.78e-06	0.000123346	0.000405064	0.000392943	-0.719593	-0.735826	-0.727709	missense
168	H168P	1	53	51	18	Amp2	1.78e-06	8.83e-05	0.000590237	0.000243896	-0.411135	-0.797996	-0.604565	missense
168	H168S	1	136	259	123	Amp2	1.78e-06	0.00022669	0.00299748	0.00166662	-0.114668	-0.372626	-0.243647	missense
168	H168A	1	50	44	54	Amp2	1.78e-06	8.33e-05	0.000509224	0.000731687	-0.449946	-0.295569	-0.372757	missense
168	H168G	1	101	178	206	Amp2	1.78e-06	0.00016835	0.00206004	0.00279125	-0.14833	-0.0194464	-0.0838883	missense
168	H168Y	6	62	95	204	Amp2	1.07e-05	0.000103344	0.00109946	0.00276415	-0.209097	0.188246	-0.0104254	missense
168	H168R	4	143	106	57	Amp2	7.1e-06	0.000238358	0.00122677	0.000772337	-0.524459	-0.728453	-0.626456	missense
168	H168_	1	37	12	24	Amp2	1.78e-06	6.17e-05	0.000138879	0.000325194	-0.883449	-0.516983	-0.700216	nonsense
168	H168L	1	141	70	73	Amp2	1.78e-06	0.000235024	0.000810129	0.000989133	-0.69855	-0.614889	-0.656719	missense
168	H168E	1	40	15	31	Amp2	1.78e-06	6.67e-05	0.000173599	0.000420043	-0.820398	-0.439691	-0.630044	missense
168	H168F	1	65	66	100	Amp2	1.78e-06	0.000108344	0.000763836	0.00135498	-0.387798	-0.141906	-0.264852	missense
168	H168Q	3	54	50	43	Amp2	5.33e-06	9e-05	0.000578664	0.00058264	-0.427853	-0.427918	-0.427885	missense
168	H168C	1	40	38	14	Amp2	1.78e-06	6.67e-05	0.000439784	0.000189697	-0.416705	-0.784924	-0.600815	missense
168	H168T	1	65	143	261	Amp2	1.78e-06	0.000108344	0.00165498	0.00353649	-0.0520062	0.274735	0.111364	missense
168	H168D	1	39	40	20	Amp2	1.78e-06	6.5e-05	0.000462931	0.000270995	-0.383434	-0.619027	-0.50123	missense
168	H168W	1	27	87	44	Amp2	1.78e-06	4.5e-05	0.00100687	0.00059619	0.113727	-0.116903	-0.00158838	missense
168	H168K	1	43	22	18	Amp2	1.78e-06	7.17e-05	0.000254612	0.000243896	-0.685475	-0.707188	-0.696331	missense
168	H168I	1	41	50	75	Amp2	1.78e-06	6.83e-05	0.000578664	0.00101623	-0.308243	-0.0667149	-0.187479	missense
168	H168V	1	88	219	137	Amp2	1.78e-06	0.000146682	0.00253455	0.00185632	0.00153255	-0.136754	-0.0676109	missense
168	H168M	1	46	136	66	Amp2	1.78e-06	7.67e-05	0.00157397	0.000894285	0.0763522	-0.172206	-0.047927	missense
169	L169Q	1	61	69	34	Amp2	1.78e-06	0.000101677	0.000798556	0.000460692	-0.34091	-0.582843	-0.461876	missense
169	L169W	3	66	41	19	Amp2	5.33e-06	0.000110011	0.000474504	0.000257446	-0.601189	-0.869783	-0.735486	missense
169	L169P	1	76	53	58	Amp2	1.78e-06	0.00012668	0.000613383	0.000785887	-0.550967	-0.446378	-0.498672	missense
169	L169I	1	32	189	133	Amp2	1.78e-06	5.33e-05	0.00218735	0.00180212	0.376883	0.289709	0.333296	missense
169	L169V	2	129	351	495	Amp2	3.55e-06	0.000215022	0.00406222	0.00670714	0.0402885	0.255023	0.147656	missense
169	L169S	11	151	145	129	Amp2	1.95e-05	0.000251692	0.00167812	0.00174792	-0.412038	-0.39738	-0.404709	missense
169	L169E	1	47	21	11	Amp2	1.78e-06	7.83e-05	0.000243039	0.000149047	-0.744307	-0.959697	-0.852002	missense
169	L169C	1	51	25	18	Amp2	1.78e-06	8.5e-05	0.000289332	0.000243896	-0.704059	-0.78129	-0.742675	missense
169	L169M	4	50	121	151	Amp2	7.1e-06	8.33e-05	0.00140037	0.00204601	-0.0106135	0.151015	0.0702006	missense
169	L169K	1	64	40	30	Amp2	1.78e-06	0.000106678	0.000462931	0.000406493	-0.598549	-0.658051	-0.6283	missense
169	L169_	1	61	34	23	Amp2	1.78e-06	0.000101677	0.000393491	0.000311645	-0.64828	-0.752594	-0.700437	nonsense
169	L169R	1	171	64	86	Amp2	1.78e-06	0.000285029	0.000740689	0.00116528	-0.821245	-0.62749	-0.724367	missense
169	L169H	1	22	15	6	Amp2	1.78e-06	3.67e-05	0.000173599	8.13e-05	-0.56076	-0.893264	-0.727012	missense
169	L169T	1	71	103	170	Amp2	1.78e-06	0.000118345	0.00119205	0.00230346	-0.23285	0.0501983	-0.0913259	missense
169	L169G	1	128	50	37	Amp2	1.78e-06	0.000213355	0.000578664	0.000501341	-0.802669	-0.868001	-0.835335	missense
169	L169Y	1	35	10	22	Amp2	1.78e-06	5.83e-05	0.000115733	0.000298095	-0.938497	-0.530638	-0.734567	missense
169	L169A	1	93	69	76	Amp2	1.78e-06	0.000155016	0.000798556	0.00102978	-0.524063	-0.416662	-0.470362	missense
169	L169D	1	26	43	7	Amp2	1.78e-06	4.33e-05	0.000497651	9.48e-05	-0.175934	-0.898868	-0.537401	missense
169	L169N	1	20	4	2	Amp2	1.78e-06	3.33e-05	4.63e-05	2.71e-05	-1.0934	-1.32899	-1.2112	missense
170	G170Q	1	22	28	45	Amp2	1.78e-06	3.67e-05	0.000324052	0.00060974	-0.289694	-0.0182024	-0.153948	missense
170	G170S	1	139	191	229	Amp2	1.78e-06	0.00023169	0.00221049	0.0031029	-0.25641	-0.112172	-0.184291	missense
170	G170Y	1	52	67	84	Amp2	1.78e-06	8.67e-05	0.000775409	0.00113818	-0.284357	-0.120716	-0.202537	missense
170	G170C	1	62	17	9	Amp2	1.78e-06	0.000103344	0.000196746	0.000121948	-0.956372	-1.16714	-1.06176	missense
170	G170W	1	10	3	3	Amp2	1.78e-06	1.67e-05	3.47e-05	4.06e-05	-0.917308	-0.851871	-0.884589	missense
170	G170A	1	85	119	185	Amp2	1.78e-06	0.000141681	0.00137722	0.00250671	-0.248301	0.00876053	-0.11977	missense
170	G170H	1	33	63	64	Amp2	1.78e-06	5.5e-05	0.000729116	0.000867185	-0.113602	-0.0413262	-0.0774643	missense
170	G170P	1	52	15	13	Amp2	1.78e-06	8.67e-05	0.000173599	0.000176147	-0.934341	-0.931052	-0.932697	missense
170	G170K	1	41	52	19	Amp2	1.78e-06	6.83e-05	0.00060181	0.000257446	-0.291209	-0.663023	-0.477116	missense
170	G170L	1	134	67	53	Amp2	1.78e-06	0.000223356	0.000775409	0.000718138	-0.695459	-0.731821	-0.71364	missense
170	G170N	1	38	51	47	Amp2	1.78e-06	6.33e-05	0.000590237	0.000636839	-0.266642	-0.236678	-0.25166	missense
170	G170F	1	76	55	53	Amp2	1.78e-06	0.00012668	0.00063653	0.000718138	-0.53488	-0.48553	-0.510205	missense
170	G170M	1	31	37	65	Amp2	1.78e-06	5.17e-05	0.000428211	0.000880735	-0.317589	-0.00744061	-0.162515	missense
170	G170T	1	59	140	123	Amp2	1.78e-06	9.83e-05	0.00162026	0.00166662	-0.0191529	-0.00993917	-0.014546	missense
170	G170I	1	56	42	26	Amp2	1.78e-06	9.33e-05	0.000486077	0.000352294	-0.519368	-0.662207	-0.590787	missense
170	G170D	1	58	62	55	Amp2	1.78e-06	9.67e-05	0.000717543	0.000745237	-0.365465	-0.352058	-0.358761	missense
170	G170R	11	102	146	107	Amp2	1.95e-05	0.000170017	0.0016897	0.00144983	-0.238676	-0.308209	-0.273442	missense
171	T171F	1	88	29	39	Amp2	1.78e-06	0.000146682	0.000335625	0.000528441	-0.876514	-0.68241	-0.779462	missense
171	T171L	1	141	85	45	Amp2	1.78e-06	0.000235024	0.000983728	0.00060974	-0.614229	-0.824999	-0.719614	missense
171	T171K	1	60	22	26	Amp2	1.78e-06	0.00010001	0.000254612	0.000352294	-0.830157	-0.69217	-0.761164	missense
171	T171H	1	59	19	14	Amp2	1.78e-06	9.83e-05	0.000219892	0.000189697	-0.886527	-0.953716	-0.920122	missense
171	T171Q	1	43	25	4	Amp2	1.78e-06	7.17e-05	0.000289332	5.42e-05	-0.629957	-1.3604	-0.995179	missense
171	T171W	1	46	13	21	Amp2	1.78e-06	7.67e-05	0.000150453	0.000284545	-0.943243	-0.669531	-0.806387	missense
171	T171S	1	162	568	513	Amp2	1.78e-06	0.000270027	0.00657362	0.00695103	0.150404	0.17161	0.161007	missense
171	T171D	1	81	31	10	Amp2	1.78e-06	0.000135014	0.000358771	0.000135498	-0.811552	-1.23748	-1.02451	missense
171	T171N	3	57	47	29	Amp2	5.33e-06	9.5e-05	0.000543944	0.000392943	-0.478206	-0.622469	-0.550338	missense
171	T171Y	1	59	18	12	Amp2	1.78e-06	9.83e-05	0.000208319	0.000162597	-0.910008	-1.02066	-0.965336	missense
171	T171I	3	70	58	49	Amp2	5.33e-06	0.000116679	0.00067125	0.000663939	-0.476099	-0.483894	-0.479997	missense
171	T171V	1	147	178	149	Amp2	1.78e-06	0.000245025	0.00206004	0.00201892	-0.311326	-0.323123	-0.317225	missense
171	T171_	1	54	35	29	Amp2	1.78e-06	9e-05	0.000405064	0.000392943	-0.582755	-0.598988	-0.590871	nonsense
171	T171P	1	69	28	5	Amp2	1.78e-06	0.000115012	0.000324052	6.77e-05	-0.78612	-1.46887	-1.1275	missense
171	T171R	1	168	65	53	Amp2	1.78e-06	0.000280028	0.000752263	0.000718138	-0.806825	-0.830026	-0.818425	missense
171	T171C	1	78	146	116	Amp2	1.78e-06	0.000130013	0.0016897	0.00157177	-0.122171	-0.156629	-0.1394	missense
171	T171E	1	50	18	7	Amp2	1.78e-06	8.33e-05	0.000208319	9.48e-05	-0.838126	-1.18286	-1.0105	missense
171	T171M	1	55	14	17	Amp2	1.78e-06	9.17e-05	0.000162026	0.000230346	-0.988664	-0.838906	-0.913785	missense
171	T171A	6	104	153	165	Amp2	1.07e-05	0.000173351	0.00177071	0.00223571	-0.226771	-0.128542	-0.177656	missense
171	T171G	1	158	67	67	Amp2	1.78e-06	0.00026336	0.000775409	0.000907834	-0.767011	-0.701575	-0.734293	missense
172	K172T	2	79	108	75	Amp2	3.55e-06	0.00013168	0.00124991	0.00101623	-0.258632	-0.351558	-0.305095	missense
172	K172L	1	163	167	128	Amp2	1.78e-06	0.000271694	0.00193274	0.00173437	-0.3839	-0.43397	-0.408935	missense
172	K172R	2	142	689	503	Amp2	3.55e-06	0.000236691	0.00797398	0.00681553	0.291502	0.220287	0.255895	missense
172	K172A	1	89	64	56	Amp2	1.78e-06	0.000148348	0.000740689	0.000758787	-0.537639	-0.530194	-0.533917	missense
172	K172N	10	68	63	72	Amp2	1.78e-05	0.000113345	0.000729116	0.000975583	-0.427597	-0.304169	-0.365883	missense
172	K172V	1	133	145	200	Amp2	1.78e-06	0.000221689	0.00167812	0.00270995	-0.356913	-0.151814	-0.254363	missense
172	K172M	4	26	26	30	Amp2	7.1e-06	4.33e-05	0.000300905	0.000406493	-0.394429	-0.266844	-0.330637	missense
172	K172_	1	58	15	37	Amp2	1.78e-06	9.67e-05	0.000173599	0.000501341	-0.981766	-0.524219	-0.752992	nonsense
172	K172F	1	61	51	27	Amp2	1.78e-06	0.000101677	0.000590237	0.000365844	-0.472189	-0.682958	-0.577573	missense
172	K172P	1	60	14	89	Amp2	1.78e-06	0.00010001	0.000162026	0.00120593	-1.02645	-0.157754	-0.592103	missense
172	K172S	1	130	145	106	Amp2	1.78e-06	0.000216689	0.00167812	0.00143628	-0.347004	-0.41763	-0.382317	missense
172	K172G	1	184	98	52	Amp2	1.78e-06	0.000306698	0.00113418	0.000704588	-0.668021	-0.877807	-0.772914	missense
172	K172C	1	72	24	26	Amp2	1.78e-06	0.000120012	0.000277758	0.000352294	-0.87155	-0.771351	-0.821451	missense
172	K172H	1	40	75	68	Amp2	1.78e-06	6.67e-05	0.000867995	0.000921384	-0.121428	-0.0985433	-0.109985	missense
172	K172W	1	56	31	22	Amp2	1.78e-06	9.33e-05	0.000358771	0.000298095	-0.651255	-0.734758	-0.693006	missense
172	K172E	3	63	64	58	Amp2	5.33e-06	0.000105011	0.000740689	0.000785887	-0.387589	-0.364905	-0.376247	missense
172	K172D	1	62	34	20	Amp2	1.78e-06	0.000103344	0.000393491	0.000270995	-0.655342	-0.820354	-0.737848	missense
172	K172Y	1	72	33	29	Amp2	1.78e-06	0.000120012	0.000381918	0.000392943	-0.733247	-0.723927	-0.728587	missense
172	K172Q	1	33	93	135	Amp2	1.78e-06	5.5e-05	0.00107631	0.00182922	0.0555401	0.282828	0.169184	missense
172	K172I	1	57	89	58	Amp2	1.78e-06	9.5e-05	0.00103002	0.000785887	-0.200914	-0.321439	-0.261176	missense
173	Q173H	1	33	28	23	Amp2	1.78e-06	5.5e-05	0.000324052	0.000311645	-0.465785	-0.485778	-0.475782	missense
173	Q173I	1	55	49	21	Amp2	1.78e-06	9.17e-05	0.00056709	0.000284545	-0.444596	-0.747136	-0.595866	missense
173	Q173R	3	133	91	84	Amp2	5.33e-06	0.000221689	0.00105317	0.00113818	-0.559239	-0.528565	-0.543902	missense
173	Q173Y	1	61	31	9	Amp2	1.78e-06	0.000101677	0.000358771	0.000121948	-0.688397	-1.16008	-0.924238	missense
173	Q173G	1	149	97	63	Amp2	1.78e-06	0.000248359	0.00112261	0.000853635	-0.580843	-0.702838	-0.641841	missense
173	Q173T	1	84	80	37	Amp2	1.78e-06	0.000140014	0.000925862	0.000501341	-0.415618	-0.68507	-0.550344	missense
173	Q173V	1	113	73	41	Amp2	1.78e-06	0.000188352	0.000844849	0.000555541	-0.584184	-0.769287	-0.676736	missense
173	Q173S	1	133	147	221	Amp2	1.78e-06	0.000221689	0.00170127	0.0029945	-0.350963	-0.108452	-0.229707	missense
173	Q173N	1	57	83	119	Amp2	1.78e-06	9.5e-05	0.000960581	0.00161242	-0.231226	-0.00932017	-0.120273	missense
173	Q173C	1	66	57	18	Amp2	1.78e-06	0.000110011	0.000659676	0.000243896	-0.458098	-0.893264	-0.675681	missense
173	Q173M	1	46	15	20	Amp2	1.78e-06	7.67e-05	0.000173599	0.000270995	-0.881095	-0.69072	-0.785908	missense
173	Q173E	1	45	35	46	Amp2	1.78e-06	7.5e-05	0.000405064	0.000623289	-0.503573	-0.319447	-0.41151	missense
173	Q173A	1	71	106	54	Amp2	1.78e-06	0.000118345	0.00122677	0.000731687	-0.220381	-0.447857	-0.334119	missense
173	Q173W	1	52	5	16	Amp2	1.78e-06	8.67e-05	5.79e-05	0.000216796	-1.41146	-0.840876	-1.12617	missense
173	Q173F	1	57	11	16	Amp2	1.78e-06	9.5e-05	0.000127306	0.000216796	-1.10891	-0.880747	-0.994829	missense
173	Q173P	1	67	48	19	Amp2	1.78e-06	0.000111678	0.000555517	0.000257446	-0.539262	-0.876313	-0.707788	missense
173	Q173D	1	72	28	17	Amp2	1.78e-06	0.000120012	0.000324052	0.000230346	-0.804603	-0.955876	-0.88024	missense
173	Q173L	1	105	49	38	Amp2	1.78e-06	0.000175018	0.00056709	0.000514891	-0.725422	-0.770398	-0.74791	missense
174	V174Q	1	40	10	19	Amp2	1.78e-06	6.67e-05	0.000115733	0.000257446	-0.996489	-0.652299	-0.824394	missense
174	V174N	1	62	22	21	Amp2	1.78e-06	0.000103344	0.000254612	0.000284545	-0.844398	-0.799165	-0.821781	missense
174	V174_	1	62	16	40	Amp2	1.78e-06	0.000103344	0.000185172	0.000541991	-0.982701	-0.519324	-0.751012	nonsense
174	V174A	3	93	59	43	Amp2	5.33e-06	0.000155016	0.000682823	0.00058264	-0.59206	-0.664007	-0.628033	missense
174	V174C	1	76	12	20	Amp2	1.78e-06	0.00012668	0.000138879	0.000270995	-1.19606	-0.908776	-1.05242	missense
174	V174W	1	52	10	4	Amp2	1.78e-06	8.67e-05	0.000115733	5.42e-05	-1.11043	-1.44294	-1.27668	missense
174	V174T	1	96	15	28	Amp2	1.78e-06	0.000160016	0.000173599	0.000379394	-1.20061	-0.864105	-1.03236	missense
174	V174D	1	53	30	17	Amp2	1.78e-06	8.83e-05	0.000347198	0.000230346	-0.641584	-0.822819	-0.732201	missense
174	V174E	1	61	19	15	Amp2	1.78e-06	0.000101677	0.000219892	0.000203247	-0.901005	-0.938231	-0.919618	missense
174	V174K	1	52	17	22	Amp2	1.78e-06	8.67e-05	0.000196746	0.000298095	-0.879983	-0.702573	-0.791278	missense
174	V174I	1	66	88	112	Amp2	1.78e-06	0.000110011	0.00101845	0.00151757	-0.26949	-0.0993182	-0.184404	missense
174	V174S	1	163	48	28	Amp2	1.78e-06	0.000271694	0.000555517	0.000379394	-0.925375	-1.09402	-1.0097	missense
174	V174L	9	167	180	181	Amp2	1.6e-05	0.000278362	0.00208319	0.00245251	-0.361873	-0.29403	-0.327952	missense
174	V174F	1	86	18	4	Amp2	1.78e-06	0.000143348	0.000208319	5.42e-05	-1.07365	-1.66143	-1.36754	missense
174	V174P	1	53	19	19	Amp2	1.78e-06	8.83e-05	0.000219892	0.000257446	-0.839951	-0.774515	-0.807233	missense
174	V174G	1	161	40	27	Amp2	1.78e-06	0.000268361	0.000462931	0.000365844	-0.999195	-1.10445	-1.05182	missense
174	V174R	1	143	38	58	Amp2	1.78e-06	0.000238358	0.000439784	0.000785887	-0.969981	-0.7209	-0.845441	missense
174	V174Y	1	53	19	39	Amp2	1.78e-06	8.83e-05	0.000219892	0.000528441	-0.839951	-0.462204	-0.651077	missense
174	V174H	1	63	14	16	Amp2	1.78e-06	0.000105011	0.000162026	0.000216796	-1.04764	-0.924213	-0.985927	missense
175	C175H	1	34	20	10	Amp2	1.78e-06	5.67e-05	0.000231465	0.000135498	-0.624878	-0.860471	-0.742675	missense
175	C175S	1	124	46	51	Amp2	1.78e-06	0.000206688	0.00053237	0.000691038	-0.825093	-0.714844	-0.769968	missense
175	C175E	1	53	10	9	Amp2	1.78e-06	8.83e-05	0.000115733	0.000121948	-1.1187	-1.09903	-1.10887	missense
175	C175M	1	36	21	3	Amp2	1.78e-06	6e-05	0.000243039	4.06e-05	-0.628512	-1.40817	-1.01834	missense
175	C175Q	1	45	6	9	Amp2	1.78e-06	7.5e-05	6.94e-05	0.000121948	-1.26949	-1.02796	-1.14873	missense
175	C175T	1	62	26	20	Amp2	1.78e-06	0.000103344	0.000300905	0.000270995	-0.771847	-0.820354	-0.796101	missense
175	C175K	1	42	10	20	Amp2	1.78e-06	7e-05	0.000115733	0.000270995	-1.01768	-0.651212	-0.834445	missense
175	C175L	1	124	31	32	Amp2	1.78e-06	0.000206688	0.000358771	0.000433593	-0.996489	-0.917264	-0.956876	missense
175	C175W	1	58	25	15	Amp2	1.78e-06	9.67e-05	0.000289332	0.000203247	-0.759917	-0.916329	-0.838123	missense
175	C175P	1	34	10	25	Amp2	1.78e-06	5.67e-05	0.000115733	0.000338744	-0.925908	-0.462531	-0.694219	missense
175	C175A	1	87	32	23	Amp2	1.78e-06	0.000145015	0.000370345	0.000311645	-0.828798	-0.906784	-0.867791	missense
175	C175R	4	130	83	55	Amp2	7.1e-06	0.000216689	0.000960581	0.000745237	-0.589294	-0.702573	-0.645934	missense
175	C175V	1	121	15	10	Amp2	1.78e-06	0.000201687	0.000173599	0.000135498	-1.30112	-1.41178	-1.35645	missense
175	C175G	1	158	42	28	Amp2	1.78e-06	0.00026336	0.000486077	0.000379394	-0.969837	-1.08049	-1.02516	missense
175	C175D	1	50	13	8	Amp2	1.78e-06	8.33e-05	0.000150453	0.000108398	-0.979456	-1.12487	-1.05216	missense
175	C175N	1	46	9	23	Amp2	1.78e-06	7.67e-05	0.000104159	0.000311645	-1.10294	-0.630022	-0.866483	missense
175	C175I	1	57	29	10	Amp2	1.78e-06	9.5e-05	0.000335625	0.000135498	-0.687906	-1.08487	-0.886386	missense
176	I176T	3	81	79	53	Amp2	5.33e-06	0.000135014	0.000914288	0.000718138	-0.405287	-0.513201	-0.459244	missense
176	I176K	1	65	18	16	Amp2	1.78e-06	0.000108344	0.000208319	0.000216796	-0.95207	-0.937786	-0.944928	missense
176	I176P	1	57	114	75	Amp2	1.78e-06	9.5e-05	0.00131935	0.00101623	-0.0933989	-0.209806	-0.151602	missense
176	I176L	1	86	321	179	Amp2	1.78e-06	0.000143348	0.00371502	0.00242541	0.177578	-0.0106377	0.08347	missense
176	I176Q	1	56	16	15	Amp2	1.78e-06	9.33e-05	0.000185172	0.000203247	-0.938497	-0.901089	-0.919793	missense
176	I176S	1	139	99	77	Amp2	1.78e-06	0.00023169	0.00114575	0.00104333	-0.541809	-0.585516	-0.563662	missense
176	I176V	3	91	270	190	Amp2	5.33e-06	0.000151682	0.00312478	0.00257446	0.0778935	-0.00928006	0.0343067	missense
176	I176N	1	33	18	11	Amp2	1.78e-06	5.5e-05	0.000208319	0.000149047	-0.65767	-0.806114	-0.731892	missense
176	I176W	1	32	5	7	Amp2	1.78e-06	5.33e-05	5.79e-05	9.48e-05	-1.20061	-0.989044	-1.09483	missense
176	I176_	1	57	28	19	Amp2	1.78e-06	9.5e-05	0.000324052	0.000257446	-0.703146	-0.806114	-0.75463	nonsense
176	I176M	9	69	288	160	Amp2	1.6e-05	0.000115012	0.0033331	0.00216796	0.226115	0.0362786	0.131197	missense
176	I176A	1	79	23	39	Amp2	1.78e-06	0.00013168	0.000266185	0.000528441	-0.930328	-0.635555	-0.782941	missense
176	I176D	1	49	26	14	Amp2	1.78e-06	8.17e-05	0.000300905	0.000189697	-0.669652	-0.87306	-0.771356	missense
176	I176E	1	55	30	8	Amp2	1.78e-06	9.17e-05	0.000347198	0.000108398	-0.65767	-1.16626	-0.911968	missense
176	I176F	1	52	24	18	Amp2	1.78e-06	8.67e-05	0.000277758	0.000243896	-0.730221	-0.789723	-0.759972	missense
176	I176R	1	167	46	44	Amp2	1.78e-06	0.000278362	0.00053237	0.00059619	-0.954388	-0.908256	-0.931322	missense
176	I176G	1	127	55	26	Amp2	1.78e-06	0.000211688	0.00063653	0.000352294	-0.75787	-1.01782	-0.887846	missense
176	I176Y	1	45	18	15	Amp2	1.78e-06	7.5e-05	0.000208319	0.000203247	-0.792369	-0.806114	-0.799241	missense
176	I176H	1	35	12	16	Amp2	1.78e-06	5.83e-05	0.000138879	0.000216796	-0.859316	-0.66894	-0.764128	missense
176	I176C	1	67	26	14	Amp2	1.78e-06	0.000111678	0.000300905	0.000189697	-0.80553	-1.00894	-0.907235	missense
177	A177L	1	99	16	26	Amp2	1.78e-06	0.000165017	0.000185172	0.000352294	-1.18594	-0.909654	-1.0478	missense
177	A177C	1	53	9	10	Amp2	1.78e-06	8.83e-05	0.000104159	0.000135498	-1.16446	-1.05327	-1.10887	missense
177	A177K	1	57	4	17	Amp2	1.78e-06	9.5e-05	4.63e-05	0.000230346	-1.54824	-0.854418	-1.20133	missense
177	A177I	1	46	16	7	Amp2	1.78e-06	7.67e-05	0.000185172	9.48e-05	-0.853067	-1.14665	-0.999859	missense
177	A177N	1	55	13	9	Amp2	1.78e-06	9.17e-05	0.000150453	0.000121948	-1.02085	-1.11511	-1.06798	missense
177	A177M	1	37	7	6	Amp2	1.78e-06	6.17e-05	8.1e-05	8.13e-05	-1.11753	-1.11904	-1.11829	missense
177	A177G	1	97	121	72	Amp2	1.78e-06	0.000161683	0.00140037	0.000975583	-0.298415	-0.458432	-0.378423	missense
177	A177S	13	113	119	61	Amp2	2.31e-05	0.000188352	0.00137722	0.000826536	-0.37196	-0.596741	-0.484351	missense
177	A177Y	1	58	6	10	Amp2	1.78e-06	9.67e-05	6.94e-05	0.000135498	-1.37971	-1.09242	-1.23606	missense
177	A177P	2	53	8	25	Amp2	3.55e-06	8.83e-05	9.26e-05	0.000338744	-1.21561	-0.655328	-0.935471	missense
177	A177H	1	47	13	6	Amp2	1.78e-06	7.83e-05	0.000150453	8.13e-05	-0.952583	-1.22294	-1.08776	missense
177	A177Q	1	35	7	6	Amp2	1.78e-06	5.83e-05	8.1e-05	8.13e-05	-1.0934	-1.09491	-1.09415	missense
177	A177D	1	36	4	14	Amp2	1.78e-06	6e-05	4.63e-05	0.000189697	-1.34867	-0.739167	-1.04392	missense
177	A177F	1	51	16	22	Amp2	1.78e-06	8.5e-05	0.000185172	0.000298095	-0.897879	-0.69414	-0.796009	missense
177	A177_	1	50	11	35	Amp2	1.78e-06	8.33e-05	0.000127306	0.000474242	-1.05201	-0.483894	-0.76795	nonsense
177	A177R	1	114	17	6	Amp2	1.78e-06	0.000190019	0.000196746	8.13e-05	-1.22088	-1.60775	-1.41432	missense
177	A177W	1	52	13	12	Amp2	1.78e-06	8.67e-05	0.000150453	0.000162597	-0.996489	-0.965814	-0.981152	missense
178	W178N	1	35	24	9	Amp2	1.78e-06	5.83e-05	0.000277758	0.000121948	-0.558286	-0.918818	-0.738552	missense
178	W178Q	1	14	9	6	Amp2	1.78e-06	2.33e-05	0.000104159	8.13e-05	-0.586314	-0.696969	-0.641642	missense
178	W178F	1	74	19	20	Amp2	1.78e-06	0.000123346	0.000219892	0.000270995	-0.984907	-0.897194	-0.941051	missense
178	W178C	3	93	21	35	Amp2	5.33e-06	0.000155016	0.000243039	0.000474242	-1.04069	-0.753407	-0.89705	missense
178	W178Y	1	51	31	35	Amp2	1.78e-06	8.5e-05	0.000358771	0.000474242	-0.610637	-0.492494	-0.551566	missense
178	W178R	4	109	69	36	Amp2	7.1e-06	0.000181685	0.000798556	0.000487792	-0.593006	-0.810116	-0.701561	missense
178	W178P	1	19	9	1	Amp2	1.78e-06	3.17e-05	0.000104159	1.35e-05	-0.71894	-1.60775	-1.16334	missense
178	W178D	1	40	22	21	Amp2	1.78e-06	6.67e-05	0.000254612	0.000284545	-0.654066	-0.608833	-0.63145	missense
178	W178E	1	35	26	10	Amp2	1.78e-06	5.83e-05	0.000300905	0.000135498	-0.523524	-0.87306	-0.698292	missense
178	W178K	1	29	10	4	Amp2	1.78e-06	4.83e-05	0.000115733	5.42e-05	-0.856827	-1.18933	-1.02308	missense
178	W178G	1	118	30	44	Amp2	1.78e-06	0.000196687	0.000347198	0.00059619	-0.98919	-0.757422	-0.873306	missense
178	W178M	1	50	18	13	Amp2	1.78e-06	8.33e-05	0.000208319	0.000176147	-0.838126	-0.914019	-0.876073	missense
178	W178S	1	126	61	32	Amp2	1.78e-06	0.000210021	0.000705969	0.000433593	-0.70947	-0.924213	-0.816841	missense
178	W178T	1	62	20	14	Amp2	1.78e-06	0.000103344	0.000231465	0.000189697	-0.885791	-0.975256	-0.930523	missense
178	W178H	1	13	9	10	Amp2	1.78e-06	2.17e-05	0.000104159	0.000135498	-0.55413	-0.442936	-0.498533	missense
178	W178I	1	53	14	8	Amp2	1.78e-06	8.83e-05	0.000162026	0.000108398	-0.972577	-1.15018	-1.06138	missense
178	W178V	1	112	40	31	Amp2	1.78e-06	0.000186686	0.000462931	0.000420043	-0.841587	-0.886849	-0.864218	missense
178	W178A	1	58	7	13	Amp2	1.78e-06	9.67e-05	8.1e-05	0.000176147	-1.31276	-0.978477	-1.14562	missense
179	S179E	1	60	10	11	Amp2	1.78e-06	0.00010001	0.000115733	0.000149047	-1.17258	-1.06575	-1.11917	missense
179	S179C	1	70	19	24	Amp2	1.78e-06	0.000116679	0.000219892	0.000325194	-0.960773	-0.793879	-0.877326	missense
179	S179Q	1	40	10	1	Amp2	1.78e-06	6.67e-05	0.000115733	1.35e-05	-0.996489	-1.93105	-1.46377	missense
179	S179N	1	49	36	9	Amp2	1.78e-06	8.17e-05	0.000416638	0.000121948	-0.528322	-1.06495	-0.796634	missense
179	S179_	1	50	15	12	Amp2	1.78e-06	8.33e-05	0.000173599	0.000162597	-0.917308	-0.948781	-0.933044	nonsense
179	S179T	1	80	20	17	Amp2	1.78e-06	0.000133347	0.000231465	0.000230346	-0.996489	-1.00163	-0.999061	missense
179	S179A	1	87	23	28	Amp2	1.78e-06	0.000145015	0.000266185	0.000379394	-0.97222	-0.821353	-0.896787	missense
179	S179V	1	162	36	44	Amp2	1.78e-06	0.000270027	0.000416638	0.00059619	-1.04764	-0.895055	-0.971348	missense
179	S179W	1	53	15	8	Amp2	1.78e-06	8.83e-05	0.000173599	0.000108398	-0.942614	-1.15018	-1.0464	missense
179	S179M	1	49	15	20	Amp2	1.78e-06	8.17e-05	0.000173599	0.000270995	-0.908534	-0.718158	-0.813346	missense
179	S179R	1	113	36	24	Amp2	1.78e-06	0.000188352	0.000416638	0.000325194	-0.891205	-1.00186	-0.946532	missense
179	S179H	1	57	8	17	Amp2	1.78e-06	9.5e-05	9.26e-05	0.000230346	-1.24721	-0.854418	-1.05082	missense
179	S179G	1	151	41	42	Amp2	1.78e-06	0.000251692	0.000474504	0.00056909	-0.960622	-0.88472	-0.922671	missense
179	S179K	1	36	10	3	Amp2	1.78e-06	6e-05	0.000115733	4.06e-05	-0.950731	-1.40817	-1.17945	missense
179	S179F	12	120	56	54	Amp2	2.13e-05	0.00020002	0.000648103	0.000731687	-0.725422	-0.67578	-0.700601	missense
179	S179D	1	63	28	9	Amp2	1.78e-06	0.000105011	0.000324052	0.000121948	-0.746611	-1.17409	-0.960351	missense
179	S179I	1	84	21	10	Amp2	1.78e-06	0.000140014	0.000243039	0.000135498	-0.996489	-1.25327	-1.12488	missense
179	S179L	1	158	51	34	Amp2	1.78e-06	0.00026336	0.000590237	0.000460692	-0.885516	-0.99617	-0.940843	missense
180	S180_	1	72	22	10	Amp2	1.78e-06	0.000120012	0.000254612	0.000135498	-0.909339	-1.18632	-1.04783	nonsense
180	S180D	1	40	3	9	Amp2	1.78e-06	6.67e-05	3.47e-05	0.000121948	-1.51937	-0.97681	-1.24809	missense
180	S180R	9	131	43	42	Amp2	1.6e-05	0.000218356	0.000497651	0.00056909	-0.878232	-0.823014	-0.850623	missense
180	S180L	1	159	30	26	Amp2	1.78e-06	0.000265027	0.000347198	0.000352294	-1.1187	-1.11542	-1.11706	missense
180	S180E	1	49	29	6	Amp2	1.78e-06	8.17e-05	0.000335625	8.13e-05	-0.622227	-1.24104	-0.931632	missense
180	S180W	1	64	19	27	Amp2	1.78e-06	0.000106678	0.000219892	0.000365844	-0.921855	-0.703808	-0.812832	missense
180	S180C	3	78	23	19	Amp2	5.33e-06	0.000130013	0.000266185	0.000257446	-0.924796	-0.942333	-0.933564	missense
180	S180G	9	155	120	68	Amp2	1.6e-05	0.00025836	0.00138879	0.000921384	-0.505579	-0.686815	-0.596197	missense
180	S180K	1	32	4	4	Amp2	1.78e-06	5.33e-05	4.63e-05	5.42e-05	-1.29752	-1.23208	-1.2648	missense
180	S180F	1	97	12	9	Amp2	1.78e-06	0.000161683	0.000138879	0.000121948	-1.30202	-1.36152	-1.33177	missense
180	S180V	1	138	44	25	Amp2	1.78e-06	0.000230023	0.000509224	0.000338744	-0.890855	-1.07093	-0.980893	missense
180	S180T	2	56	44	54	Amp2	3.55e-06	9.33e-05	0.000509224	0.000731687	-0.499164	-0.344787	-0.421975	missense
180	S180Q	1	18	1	2	Amp2	1.78e-06	3e-05	1.16e-05	2.71e-05	-1.6497	-1.28323	-1.46647	missense
180	S180M	1	48	28	11	Amp2	1.78e-06	8e-05	0.000324052	0.000149047	-0.628512	-0.968841	-0.798676	missense
180	S180H	1	41	8	3	Amp2	1.78e-06	6.83e-05	9.26e-05	4.06e-05	-1.10412	-1.46465	-1.28439	missense
180	S180A	1	54	88	41	Amp2	1.78e-06	9e-05	0.00101845	0.000555541	-0.18234	-0.448602	-0.315471	missense
180	S180Y	1	74	19	11	Amp2	1.78e-06	0.000123346	0.000219892	0.000149047	-0.984907	-1.15683	-1.07087	missense
180	S180P	1	42	13	13	Amp2	1.78e-06	7e-05	0.000150453	0.000176147	-0.903735	-0.838298	-0.871017	missense
181	S181K	1	58	12	7	Amp2	1.78e-06	9.67e-05	0.000138879	9.48e-05	-1.07868	-1.24732	-1.163	missense
181	S181G	1	125	50	46	Amp2	1.78e-06	0.000208355	0.000578664	0.000623289	-0.792369	-0.763144	-0.777757	missense
181	S181Y	1	73	16	1	Amp2	1.78e-06	0.000121679	0.000185172	1.35e-05	-1.05363	-2.19232	-1.62297	missense
181	S181R	1	75	36	16	Amp2	1.78e-06	0.000125013	0.000416638	0.000216796	-0.713188	-0.999934	-0.856561	missense
181	S181C	1	119	147	187	Amp2	1.78e-06	0.000198353	0.00170127	0.00253381	-0.302659	-0.132698	-0.217678	missense
181	S181D	1	69	15	28	Amp2	1.78e-06	0.000115012	0.000173599	0.000379394	-1.05719	-0.720683	-0.888935	missense
181	S181N	1	71	8	9	Amp2	1.78e-06	0.000118345	9.26e-05	0.000121948	-1.3426	-1.22601	-1.2843	missense
181	S181M	1	46	29	23	Amp2	1.78e-06	7.67e-05	0.000335625	0.000311645	-0.594789	-0.630022	-0.612405	missense
181	S181A	1	76	307	164	Amp2	1.78e-06	0.00012668	0.00355299	0.00222216	0.211896	0.00503799	0.108467	missense
181	S181F	1	111	38	29	Amp2	1.78e-06	0.000185019	0.000439784	0.000392943	-0.859968	-0.911917	-0.885943	missense
181	S181W	1	66	23	20	Amp2	1.78e-06	0.000110011	0.000266185	0.000270995	-0.852245	-0.847506	-0.849876	missense
181	S181E	1	65	21	13	Amp2	1.78e-06	0.000108344	0.000243039	0.000176147	-0.885123	-1.02796	-0.956543	missense
181	S181V	1	113	111	113	Amp2	1.78e-06	0.000188352	0.00128463	0.00153112	-0.402184	-0.328992	-0.365588	missense
181	S181T	2	73	179	120	Amp2	3.55e-06	0.000121679	0.00207162	0.00162597	-0.00489872	-0.113134	-0.0590163	missense
181	S181I	1	95	33	18	Amp2	1.78e-06	0.000158349	0.000381918	0.000243896	-0.853639	-1.05144	-0.952541	missense
181	S181L	1	131	45	50	Amp2	1.78e-06	0.000218356	0.000520797	0.000677488	-0.858488	-0.747294	-0.802891	missense
182	S182R	5	124	38	39	Amp2	8.88e-06	0.000206688	0.000439784	0.000528441	-0.908067	-0.831349	-0.869708	missense
182	S182T	1	68	22	16	Amp2	1.78e-06	0.000113345	0.000254612	0.000216796	-0.884515	-0.957381	-0.920948	missense
182	S182C	2	35	12	9	Amp2	3.55e-06	5.83e-05	0.000138879	0.000121948	-0.859316	-0.918818	-0.889067	missense
182	S182W	1	19	5	11	Amp2	1.78e-06	3.17e-05	5.79e-05	0.000149047	-0.974212	-0.566353	-0.770283	missense
182	S182E	1	32	2	11	Amp2	1.78e-06	5.33e-05	2.31e-05	0.000149047	-1.59855	-0.79275	-1.19565	missense
182	S182Y	1	72	4	19	Amp2	1.78e-06	0.000120012	4.63e-05	0.000257446	-1.6497	-0.907571	-1.27864	missense
182	S182P	1	60	11	10	Amp2	1.78e-06	0.00010001	0.000127306	0.000135498	-1.13119	-1.10714	-1.11917	missense
182	S182D	1	48	10	21	Amp2	1.78e-06	8e-05	0.000115733	0.000284545	-1.07567	-0.688014	-0.881842	missense
182	S182V	1	131	51	54	Amp2	1.78e-06	0.000218356	0.000590237	0.000731687	-0.80413	-0.71387	-0.759	missense
182	S182I	4	74	26	24	Amp2	7.1e-06	0.000123346	0.000300905	0.000325194	-0.848687	-0.818013	-0.83335	missense
182	S182H	1	52	18	7	Amp2	1.78e-06	8.67e-05	0.000208319	9.48e-05	-0.85516	-1.1999	-1.02753	missense
182	S182F	1	118	19	25	Amp2	1.78e-06	0.000196687	0.000219892	0.000338744	-1.18756	-1.00293	-1.09525	missense
182	S182G	9	141	72	56	Amp2	1.6e-05	0.000235024	0.000833275	0.000758787	-0.686316	-0.730023	-0.708169	missense
182	S182M	1	49	8	26	Amp2	1.78e-06	8.17e-05	9.26e-05	0.000352294	-1.18153	-0.604215	-0.892875	missense
182	S182_	1	44	14	20	Amp2	1.78e-06	7.33e-05	0.000162026	0.000270995	-0.891754	-0.671415	-0.781584	nonsense
182	S182Q	1	30	15	3	Amp2	1.78e-06	5e-05	0.000173599	4.06e-05	-0.695459	-1.32899	-1.01223	missense
182	S182N	4	44	31	53	Amp2	7.1e-06	7.33e-05	0.000358771	0.000718138	-0.54652	-0.248169	-0.397344	missense
182	S182A	1	71	21	20	Amp2	1.78e-06	0.000118345	0.000243039	0.000270995	-0.923468	-0.879221	-0.901344	missense
182	S182K	1	45	19	17	Amp2	1.78e-06	7.5e-05	0.000219892	0.000230346	-0.768888	-0.751756	-0.760322	missense
182	S182L	1	188	31	28	Amp2	1.78e-06	0.000313365	0.000358771	0.000379394	-1.17723	-1.15599	-1.16661	missense
183	C183D	1	46	20	10	Amp2	1.78e-06	7.67e-05	0.000231465	0.000135498	-0.756157	-0.99175	-0.873953	missense
183	C183S	2	168	49	44	Amp2	3.55e-06	0.000280028	0.00056709	0.00059619	-0.929542	-0.910849	-0.920195	missense
183	C183A	1	84	24	18	Amp2	1.78e-06	0.000140014	0.000277758	0.000243896	-0.938497	-0.997999	-0.968248	missense
183	C183G	2	161	47	30	Amp2	3.55e-06	0.000268361	0.000543944	0.000406493	-0.929157	-1.0587	-0.993927	missense
183	C183I	1	84	17	13	Amp2	1.78e-06	0.000140014	0.000196746	0.000176147	-1.08826	-1.13933	-1.11379	missense
183	C183P	1	45	17	4	Amp2	1.78e-06	7.5e-05	0.000196746	5.42e-05	-0.817192	-1.38014	-1.09867	missense
183	C183E	1	51	11	6	Amp2	1.78e-06	8.5e-05	0.000127306	8.13e-05	-1.06061	-1.25841	-1.15951	missense
183	C183L	1	166	37	38	Amp2	1.78e-06	0.000276695	0.000428211	0.000514891	-1.04634	-0.969317	-1.00783	missense
183	C183Q	1	28	4	4	Amp2	1.78e-06	4.67e-05	4.63e-05	5.42e-05	-1.23953	-1.17409	-1.20681	missense
183	C183_	2	49	40	18	Amp2	3.55e-06	8.17e-05	0.000462931	0.000243896	-0.482565	-0.763916	-0.62324	nonsense
183	C183V	1	144	38	44	Amp2	1.78e-06	0.000240024	0.000439784	0.00059619	-0.973008	-0.843902	-0.908455	missense
183	C183K	1	38	13	8	Amp2	1.78e-06	6.33e-05	0.000150453	0.000108398	-0.860269	-1.00569	-0.932978	missense
183	C183F	4	68	29	33	Amp2	7.1e-06	0.000113345	0.000335625	0.000447142	-0.76454	-0.642987	-0.703764	missense
183	C183N	1	40	22	24	Amp2	1.78e-06	6.67e-05	0.000254612	0.000325194	-0.654066	-0.550841	-0.602454	missense
183	C183W	1	73	15	19	Amp2	1.78e-06	0.000121679	0.000173599	0.000257446	-1.08166	-0.913562	-0.997611	missense
183	C183H	1	34	9	7	Amp2	1.78e-06	5.67e-05	0.000104159	9.48e-05	-0.971665	-1.01537	-0.993519	missense
183	C183R	9	166	72	66	Amp2	1.6e-05	0.000276695	0.000833275	0.000894285	-0.757204	-0.729556	-0.74338	missense
183	C183T	1	63	10	11	Amp2	1.78e-06	0.000105011	0.000115733	0.000149047	-1.19377	-1.08694	-1.14035	missense
183	C183M	1	58	14	15	Amp2	1.78e-06	9.67e-05	0.000162026	0.000203247	-1.01173	-0.916329	-0.964029	missense
184	H184_	1	45	26	24	Amp2	1.78e-06	7.5e-05	0.000300905	0.000325194	-0.632668	-0.601994	-0.617331	nonsense
184	H184A	1	78	22	18	Amp2	1.78e-06	0.000130013	0.000254612	0.000243896	-0.944101	-0.965814	-0.954958	missense
184	H184D	1	41	11	3	Amp2	1.78e-06	6.83e-05	0.000127306	4.06e-05	-0.96582	-1.46465	-1.21524	missense
184	H184P	1	39	36	11	Amp2	1.78e-06	6.5e-05	0.000416638	0.000149047	-0.429191	-0.878664	-0.653928	missense
184	H184W	1	65	10	19	Amp2	1.78e-06	0.000108344	0.000115733	0.000257446	-1.20734	-0.863152	-1.03525	missense
184	H184S	1	116	27	46	Amp2	1.78e-06	0.000193353	0.000312478	0.000623289	-1.02752	-0.730692	-0.879108	missense
184	H184K	1	40	3	9	Amp2	1.78e-06	6.67e-05	3.47e-05	0.000121948	-1.51937	-0.97681	-1.24809	missense
184	H184T	1	52	10	19	Amp2	1.78e-06	8.67e-05	0.000115733	0.000257446	-1.11043	-0.766242	-0.938337	missense
184	H184M	1	45	22	12	Amp2	1.78e-06	7.5e-05	0.000254612	0.000162597	-0.705219	-0.903024	-0.804121	missense
184	H184R	13	154	84	71	Amp2	2.31e-05	0.000256693	0.000972155	0.000962034	-0.65767	-0.665255	-0.661462	missense
184	H184E	1	49	25	13	Amp2	1.78e-06	8.17e-05	0.000289332	0.000176147	-0.686685	-0.905245	-0.795965	missense
184	H184V	1	133	27	31	Amp2	1.78e-06	0.000221689	0.000312478	0.000420043	-1.08692	-0.961482	-1.0242	missense
184	H184G	1	122	44	32	Amp2	1.78e-06	0.000203354	0.000509224	0.000433593	-0.837336	-0.910202	-0.873769	missense
184	H184C	1	78	18	16	Amp2	1.78e-06	0.000130013	0.000208319	0.000216796	-1.03125	-1.01697	-1.02411	missense
184	H184L	1	122	39	19	Amp2	1.78e-06	0.000203354	0.000451358	0.000257446	-0.889724	-1.1366	-1.01316	missense
184	H184F	1	75	155	71	Amp2	1.78e-06	0.000125013	0.00179386	0.000962034	-0.0791585	-0.352795	-0.215977	missense
184	H184I	1	47	19	11	Amp2	1.78e-06	7.83e-05	0.000219892	0.000149047	-0.787773	-0.959697	-0.873735	missense
185	D185Q	1	22	7	13	Amp2	1.78e-06	3.67e-05	8.1e-05	0.000176147	-0.891754	-0.557472	-0.724613	missense
185	D185V	1	120	32	22	Amp2	1.78e-06	0.00020002	0.000370345	0.000298095	-0.96846	-1.06575	-1.01711	missense
185	D185H	1	40	13	21	Amp2	1.78e-06	6.67e-05	0.000150453	0.000284545	-0.882546	-0.608833	-0.745689	missense
185	D185_	1	63	28	43	Amp2	1.78e-06	0.000105011	0.000324052	0.00058264	-0.746611	-0.494864	-0.620738	nonsense
185	D185A	1	88	23	44	Amp2	1.78e-06	0.000146682	0.000266185	0.00059619	-0.977184	-0.630022	-0.803603	missense
185	D185I	1	54	10	7	Amp2	1.78e-06	9e-05	0.000115733	9.48e-05	-1.12682	-1.21629	-1.17156	missense
185	D185F	1	68	22	27	Amp2	1.78e-06	0.000113345	0.000254612	0.000365844	-0.884515	-0.730137	-0.807326	missense
185	D185G	4	133	42	57	Amp2	7.1e-06	0.000221689	0.000486077	0.000772337	-0.895031	-0.696969	-0.796	missense
185	D185S	1	151	52	46	Amp2	1.78e-06	0.000251692	0.00060181	0.000623289	-0.857402	-0.845211	-0.851307	missense
185	D185K	1	47	15	7	Amp2	1.78e-06	7.83e-05	0.000173599	9.48e-05	-0.890435	-1.15599	-1.02321	missense
185	D185P	1	66	13	13	Amp2	1.78e-06	0.000110011	0.000150453	0.000176147	-1.10003	-1.03459	-1.06731	missense
185	D185M	1	47	1	7	Amp2	1.78e-06	7.83e-05	1.16e-05	9.48e-05	-2.06653	-1.15599	-1.61126	missense
185	D185T	1	87	17	12	Amp2	1.78e-06	0.000145015	0.000196746	0.000162597	-1.1035	-1.18933	-1.14641	missense
185	D185R	1	127	30	12	Amp2	1.78e-06	0.000211688	0.000347198	0.000162597	-1.02111	-1.35361	-1.18736	missense
185	D185C	1	68	31	45	Amp2	1.78e-06	0.000113345	0.000358771	0.00060974	-0.735576	-0.508289	-0.621932	missense
185	D185E	1	54	31	36	Amp2	1.78e-06	9e-05	0.000358771	0.000487792	-0.635461	-0.505084	-0.570272	missense
185	D185W	1	59	34	29	Amp2	1.78e-06	9.83e-05	0.000393491	0.000392943	-0.633802	-0.637446	-0.635624	missense
185	D185L	1	151	46	33	Amp2	1.78e-06	0.000251692	0.00053237	0.000447142	-0.910648	-0.989455	-0.950052	missense
186	G186I	1	48	11	15	Amp2	1.78e-06	8e-05	0.000127306	0.000203247	-1.03428	-0.834142	-0.93421	missense
186	G186W	1	46	19	7	Amp2	1.78e-06	7.67e-05	0.000219892	9.48e-05	-0.778433	-1.14665	-0.962543	missense
186	G186R	8	110	54	72	Amp2	1.42e-05	0.000183352	0.000624957	0.000975583	-0.703428	-0.513052	-0.60824	missense
186	G186T	1	46	5	17	Amp2	1.78e-06	7.67e-05	5.79e-05	0.000230346	-1.35822	-0.761301	-1.05976	missense
186	G186H	1	37	7	1	Amp2	1.78e-06	6.17e-05	8.1e-05	1.35e-05	-1.11753	-1.89719	-1.50736	missense
186	G186Y	1	44	8	9	Amp2	1.78e-06	7.33e-05	9.26e-05	0.000121948	-1.13479	-1.0182	-1.0765	missense
186	G186P	1	37	9	7	Amp2	1.78e-06	6.17e-05	0.000104159	9.48e-05	-1.00839	-1.0521	-1.03024	missense
186	G186M	1	35	3	6	Amp2	1.78e-06	5.83e-05	3.47e-05	8.13e-05	-1.46138	-1.09491	-1.27814	missense
186	G186D	1	38	15	17	Amp2	1.78e-06	6.33e-05	0.000173599	0.000230346	-0.798121	-0.678327	-0.738224	missense
186	G186F	1	59	12	17	Amp2	1.78e-06	9.83e-05	0.000138879	0.000230346	-1.0861	-0.869395	-0.977748	missense
186	G186A	1	39	17	13	Amp2	1.78e-06	6.5e-05	0.000196746	0.000176147	-0.755045	-0.806114	-0.780579	missense
186	G186S	1	74	27	32	Amp2	1.78e-06	0.000123346	0.000312478	0.000433593	-0.832297	-0.693074	-0.762685	missense
186	G186Q	1	15	1	15	Amp2	1.78e-06	2.5e-05	1.16e-05	0.000203247	-1.57052	-0.328992	-0.949756	missense
186	G186C	1	45	13	5	Amp2	1.78e-06	7.5e-05	0.000150453	6.77e-05	-0.933698	-1.28323	-1.10847	missense
186	G186N	1	32	5	5	Amp2	1.78e-06	5.33e-05	5.79e-05	6.77e-05	-1.20061	-1.13517	-1.16789	missense
186	G186K	1	32	2	4	Amp2	1.78e-06	5.33e-05	2.31e-05	5.42e-05	-1.59855	-1.23208	-1.41532	missense
186	G186L	1	115	34	31	Amp2	1.78e-06	0.000191686	0.000393491	0.000420043	-0.923648	-0.898328	-0.910988	missense
187	K187E	3	38	47	62	Amp2	5.33e-06	6.33e-05	0.000543944	0.000840086	-0.302115	-0.116384	-0.209249	missense
187	K187Q	1	31	79	18	Amp2	1.78e-06	5.17e-05	0.000914288	0.000243896	0.0118365	-0.565081	-0.276622	missense
187	K187G	1	133	21	34	Amp2	1.78e-06	0.000221689	0.000243039	0.000460692	-1.19606	-0.921365	-1.05871	missense
187	K187_	1	46	14	21	Amp2	1.78e-06	7.67e-05	0.000162026	0.000284545	-0.911059	-0.669531	-0.790295	nonsense
187	K187C	1	49	19	16	Amp2	1.78e-06	8.17e-05	0.000219892	0.000216796	-0.805871	-0.815068	-0.81047	missense
187	K187I	2	58	69	78	Amp2	3.55e-06	9.67e-05	0.000798556	0.00105688	-0.319008	-0.200326	-0.259667	missense
187	K187R	2	127	541	425	Amp2	3.55e-06	0.000211688	0.00626114	0.00575865	0.234965	0.195593	0.215279	missense
187	K187Y	1	54	54	100	Amp2	1.78e-06	9e-05	0.000624957	0.00135498	-0.394429	-0.061386	-0.227907	missense
187	K187T	1	59	72	107	Amp2	1.78e-06	9.83e-05	0.000833275	0.00144983	-0.307948	-0.0704605	-0.189204	missense
187	K187A	1	80	60	89	Amp2	1.78e-06	0.000133347	0.000694396	0.00120593	-0.519368	-0.282692	-0.40103	missense
187	K187V	1	104	251	128	Amp2	1.78e-06	0.000173351	0.00290489	0.00173437	-0.0117885	-0.238816	-0.125302	missense
187	K187N	5	48	42	88	Amp2	8.88e-06	8e-05	0.000486077	0.00119238	-0.452421	-0.0657508	-0.259086	missense
187	K187S	1	122	116	111	Amp2	1.78e-06	0.000203354	0.0013425	0.00150402	-0.416331	-0.370029	-0.39318	missense
187	K187M	1	35	43	45	Amp2	1.78e-06	5.83e-05	0.000497651	0.00060974	-0.305028	-0.219848	-0.262438	missense
187	K187F	1	90	70	86	Amp2	1.78e-06	0.000150015	0.000810129	0.00116528	-0.503573	-0.348736	-0.426155	missense
187	K187L	1	147	181	169	Amp2	1.78e-06	0.000245025	0.00209476	0.00228991	-0.304068	-0.268423	-0.286245	missense
187	K187D	1	36	5	9	Amp2	1.78e-06	6e-05	5.79e-05	0.000121948	-1.25176	-0.931052	-1.09141	missense
187	K187P	1	41	21	11	Amp2	1.78e-06	6.83e-05	0.000243039	0.000149047	-0.684993	-0.900383	-0.792688	missense
187	K187H	1	41	133	52	Amp2	1.78e-06	6.83e-05	0.00153925	0.000704588	0.116639	-0.225773	-0.0545669	missense
187	K187W	1	55	16	30	Amp2	1.78e-06	9.17e-05	0.000185172	0.000406493	-0.930672	-0.592234	-0.761453	missense
188	A188H	1	36	202	138	Amp2	1.78e-06	6e-05	0.0023378	0.00186987	0.35462	0.254584	0.304602	missense
188	A188Q	1	39	46	29	Amp2	1.78e-06	6.5e-05	0.00053237	0.000392943	-0.322736	-0.457659	-0.390197	missense
188	A188W	1	69	28	32	Amp2	1.78e-06	0.000115012	0.000324052	0.000433593	-0.78612	-0.662691	-0.724406	missense
188	A188C	1	60	40	19	Amp2	1.78e-06	0.00010001	0.000462931	0.000257446	-0.57052	-0.82839	-0.699455	missense
188	A188L	1	147	38	38	Amp2	1.78e-06	0.000245025	0.000439784	0.000514891	-0.981963	-0.916526	-0.949244	missense
188	A188P	1	64	14	18	Amp2	1.78e-06	0.000106678	0.000162026	0.000243896	-1.05448	-0.8799	-0.96719	missense
188	A188G	2	135	321	285	Amp2	3.55e-06	0.000225023	0.00371502	0.00386168	-0.0182576	-0.00448118	-0.0113694	missense
188	A188N	1	55	173	110	Amp2	1.78e-06	9.17e-05	0.00200218	0.00149048	0.103255	-0.0279623	0.0376461	missense
188	A188F	1	79	131	75	Amp2	1.78e-06	0.00013168	0.0015161	0.00101623	-0.174785	-0.351558	-0.263171	missense
188	A188M	1	60	10	14	Amp2	1.78e-06	0.00010001	0.000115733	0.000189697	-1.17258	-0.961015	-1.0668	missense
188	A188Y	1	63	227	171	Amp2	1.78e-06	0.000105011	0.00262713	0.00231701	0.162256	0.104663	0.13346	missense
188	A188S	15	139	413	335	Amp2	2.66e-05	0.00023169	0.00477976	0.00453917	0.0785064	0.0530377	0.065772	missense
188	A188_	1	50	17	15	Amp2	1.78e-06	8.33e-05	0.000196746	0.000203247	-0.86295	-0.851871	-0.85741	nonsense
188	A188R	1	167	79	85	Amp2	1.78e-06	0.000278362	0.000914288	0.00115173	-0.719518	-0.62229	-0.670904	missense
188	A188K	1	47	31	32	Amp2	1.78e-06	7.83e-05	0.000358771	0.000433593	-0.575165	-0.49594	-0.535553	missense
188	A188I	1	64	19	21	Amp2	1.78e-06	0.000106678	0.000219892	0.000284545	-0.921855	-0.812953	-0.867404	missense
188	A188D	1	47	35	28	Amp2	1.78e-06	7.83e-05	0.000405064	0.000379394	-0.522459	-0.553932	-0.538195	missense
189	W189N	1	40	18	13	Amp2	1.78e-06	6.67e-05	0.000208319	0.000176147	-0.741216	-0.817109	-0.779163	missense
189	W189V	1	117	27	24	Amp2	1.78e-06	0.00019502	0.000312478	0.000325194	-1.03125	-1.01697	-1.02411	missense
189	W189M	1	50	23	11	Amp2	1.78e-06	8.33e-05	0.000266185	0.000149047	-0.731671	-0.98657	-0.85912	missense
189	W189K	1	28	10	11	Amp2	1.78e-06	4.67e-05	0.000115733	0.000149047	-0.841587	-0.734758	-0.788172	missense
189	W189P	1	46	23	22	Amp2	1.78e-06	7.67e-05	0.000266185	0.000298095	-0.695459	-0.649327	-0.672393	missense
189	W189E	1	44	23	9	Amp2	1.78e-06	7.33e-05	0.000266185	0.000121948	-0.676154	-1.0182	-0.847178	missense
189	W189Y	1	50	28	63	Amp2	1.78e-06	8.33e-05	0.000324052	0.000853635	-0.646241	-0.228622	-0.437431	missense
189	W189A	1	62	26	19	Amp2	1.78e-06	0.000103344	0.000300905	0.000257446	-0.771847	-0.84263	-0.807239	missense
189	W189H	1	39	17	1	Amp2	1.78e-06	6.5e-05	0.000196746	1.35e-05	-0.755045	-1.92006	-1.33755	missense
189	W189G	1	143	34	24	Amp2	1.78e-06	0.000238358	0.000393491	0.000325194	-1.01829	-1.10412	-1.0612	missense
189	W189D	1	46	10	9	Amp2	1.78e-06	7.67e-05	0.000115733	0.000121948	-1.05719	-1.03751	-1.04735	missense
189	W189T	1	73	16	8	Amp2	1.78e-06	0.000121679	0.000185172	0.000108398	-1.05363	-1.28923	-1.17143	missense
189	W189F	1	56	24	29	Amp2	1.78e-06	9.33e-05	0.000277758	0.000392943	-0.762406	-0.614782	-0.688594	missense
189	W189S	1	110	30	41	Amp2	1.78e-06	0.000183352	0.000347198	0.000555541	-0.9587	-0.757601	-0.858151	missense
189	W189I	1	48	16	23	Amp2	1.78e-06	8e-05	0.000185172	0.000311645	-0.87155	-0.648506	-0.760028	missense
189	W189R	1	135	45	48	Amp2	1.78e-06	0.000225023	0.000520797	0.000650389	-0.87155	-0.778085	-0.824817	missense
189	W189Q	1	21	13	6	Amp2	1.78e-06	3.5e-05	0.000150453	8.13e-05	-0.602705	-0.87306	-0.737883	missense
190	L190N	1	56	11	12	Amp2	1.78e-06	9.33e-05	0.000127306	0.000162597	-1.10122	-0.997999	-1.04961	missense
190	L190E	1	43	30	6	Amp2	1.78e-06	7.17e-05	0.000347198	8.13e-05	-0.550776	-1.18431	-0.867543	missense
190	L190K	1	37	8	5	Amp2	1.78e-06	6.17e-05	9.26e-05	6.77e-05	-1.05954	-1.19822	-1.12888	missense
190	L190_	1	49	6	9	Amp2	1.78e-06	8.17e-05	6.94e-05	0.000121948	-1.30647	-1.06495	-1.18571	nonsense
190	L190I	1	58	18	16	Amp2	1.78e-06	9.67e-05	0.000208319	0.000216796	-0.902584	-0.8883	-0.895442	missense
190	L190Y	1	45	10	9	Amp2	1.78e-06	7.5e-05	0.000115733	0.000121948	-1.04764	-1.02796	-1.0378	missense
190	L190H	1	44	11	15	Amp2	1.78e-06	7.33e-05	0.000127306	0.000203247	-0.996489	-0.796354	-0.896421	missense
190	L190Q	1	37	22	9	Amp2	1.78e-06	6.17e-05	0.000254612	0.000121948	-0.620208	-0.942951	-0.78158	missense
190	L190S	1	123	28	37	Amp2	1.78e-06	0.000205021	0.000324052	0.000501341	-1.03718	-0.850696	-0.943936	missense
190	L190C	1	62	29	26	Amp2	1.78e-06	0.000103344	0.000335625	0.000352294	-0.724423	-0.706411	-0.715417	missense
190	L190F	1	63	22	15	Amp2	1.78e-06	0.000105011	0.000254612	0.000203247	-0.851347	-0.952242	-0.901794	missense
190	L190D	1	54	12	7	Amp2	1.78e-06	9e-05	0.000138879	9.48e-05	-1.04764	-1.21629	-1.13196	missense
190	L190A	1	84	20	12	Amp2	1.78e-06	0.000140014	0.000231465	0.000162597	-1.01768	-1.17409	-1.09588	missense
190	L190W	1	48	17	5	Amp2	1.78e-06	8e-05	0.000196746	6.77e-05	-0.845221	-1.31126	-1.07824	missense
190	L190T	1	70	60	69	Amp2	1.78e-06	0.000116679	0.000694396	0.000934934	-0.461376	-0.335241	-0.398308	missense
190	L190V	1	125	54	49	Amp2	1.78e-06	0.000208355	0.000624957	0.000663939	-0.758945	-0.735706	-0.747326	missense
190	L190G	1	138	36	28	Amp2	1.78e-06	0.000230023	0.000416638	0.000379394	-0.978005	-1.02171	-0.999859	missense
190	L190R	5	158	37	29	Amp2	8.88e-06	0.00026336	0.000428211	0.000392943	-1.02488	-1.06525	-1.04507	missense
190	L190P	9	77	56	41	Amp2	1.6e-05	0.000128346	0.000648103	0.000555541	-0.532732	-0.602699	-0.567715	missense
191	H191K	1	45	9	10	Amp2	1.78e-06	7.5e-05	0.000104159	0.000135498	-1.0934	-0.982205	-1.0378	missense
191	H191_	1	52	27	14	Amp2	1.78e-06	8.67e-05	0.000312478	0.000189697	-0.679068	-0.898868	-0.788968	nonsense
191	H191Q	2	41	32	35	Amp2	3.55e-06	6.83e-05	0.000370345	0.000474242	-0.502063	-0.397708	-0.449885	missense
191	H191W	1	76	41	9	Amp2	1.78e-06	0.00012668	0.000474504	0.000121948	-0.662459	-1.25556	-0.959011	missense
[truncated: 4,850 more rows]
