# Supplementary material for: Mutational fitness landscape of human influenza H3N2 neuraminidase
Source: Cell Rep. Author manuscript; Available in PMC 2023 Feb 16. (PMC9931530; doi:10.1016/j.celrep.2022.111951)
Supplement: 3 [file NIHMS1870513-supplement-3.xlsx]

## Sheet: Table S3
mutation	ddG_monomer	ddG_tetramer	Inferred_fitness_MSA_transformer
A82H	-0.634636	-2.10297	-10.1915
A82I	0.18709	0.874807	-6.09762
A82S	-0.390994	-1.37795	-5.03415
A82M	-0.159547	-0.747571	-1.50212
A82P	0.469818	1.82354	-6.81256
A82R	-1.41701	-5.36458	-7.39642
A82G	0.219187	0.844505	-6.25501
A82Q	-0.560104	-2.50381	-8.3525
A82D	0.482706	2.11852	-7.68433
A82C	0.114608	0.249458	-10.9085
A82L	0.107204	0.27001	-6.11949
A82N	-0.38176	-1.56983	-8.38433
A82W	-0.29663	-1.16412	-10.3581
A82K	-0.629951	-3.07545	-6.4987
A82E	0.288452	1.65248	-6.78389
A82Y	0.255753	0.996641	-9.83768
A82F	0.456754	1.359	-8.52062
E83P	1.23204	5.37184	-9.71924
E83G	0.574765	2.76536	-2.74826
E83A	0.67252	3.1493	-4.73211
E83T	0.380615	1.89751	-7.12367
E83S	0.523317	2.5097	-6.6353
E83C	0.658534	3.08762	-11.6933
E83V	0.552542	2.79431	-6.50056
E83L	0.514025	2.45839	-9.14759
E83I	0.714131	3.27999	-9.21835
E83D	0.512642	2.38308	-3.53635
E83Q	-0.016659	0.454134	-5.14753
E83M	0.712352	3.30421	-8.03956
E83W	0.512956	2.49407	-9.82687
E83F	0.355363	1.9632	-11.8155
E83R	-0.318799	1.16089	-4.95509
E83N	0.694337	3.22945	-6.26645
E83Y	0.491845	2.47434	-9.91379
E83H	0.764931	3.51695	-8.09959
Y84E	3.05551	8.87339	-16.6259
Y84T	1.89647	5.56087	-16.4192
Y84Q	2.54349	9.00321	-15.5359
Y84K	1.39388	4.60676	-15.8384
Y84H	0.594826	1.42016	-9.07259
Y84R	1.2056	4.33676	-14.8135
Y84W	1.21217	4.37232	-11.3015
Y84D	3.54009	11.5446	-13.6619
Y84A	1.89619	6.52845	-16.4886
Y84M	0.567797	1.11772	-16.1617
Y84F	-0.083625	-2.39672	-6.00401
Y84P	0.926044	2.61383	-14.366
Y84N	0.627823	1.28046	-12.466
Y84G	2.48899	8.63346	-16.8762
Y84S	2.65613	8.80509	-13.0467
Y84L	1.73887	4.50156	-12.9367
Y84I	1.54676	5.5089	-14.1967
Y84V	1.68909	5.07192	-14.5897
Y84C	2.00148	6.40694	-11.489
R85H	3.69925	18.8488	-7.97786
R85P	7.8678	35.7928	-9.82789
R85Y	3.91331	24.4088	-8.88866
R85E	3.95012	19.3918	-8.9373
R85F	0.888191	11.604	-8.85527
R85T	3.71055	18.6592	-6.912
R85M	1.33036	9.34227	-3.85385
R85D	4.00149	18.489	-11.9686
R85A	3.06486	16.3591	-9.51469
R85V	2.58978	14.3544	-7.84485
R85S	4.03831	20.0693	-7.01034
R85G	3.74275	19.0396	-7.27031
R85W	2.94678	16.5823	-3.42663
R85Q	2.85033	15.3052	-6.54167
R85L	1.58419	10.3238	-5.13237
R85C	3.19552	16.4025	-9.01654
R85N	3.05229	15.7561	-8.64516
N86L	-1.07477	-4.89608	-11.1154
N86K	-1.16409	-4.61934	-6.1347
N86R	-0.927414	-3.07384	-7.57192
N86S	0.510585	1.79289	-5.29925
N86W	0.093859	0.620397	-14.7874
N86V	-0.038343	-0.623291	-9.42728
N86M	-0.843565	-3.91839	-11.2677
N86F	-0.586195	-2.22274	-11.5693
N86Q	-0.777067	-3.30249	-10.1684
N86H	0.232523	0.883805	-7.3675
N86G	0.390249	1.25733	-9.44386
N86D	0.197537	0.498912	-6.59825
N86I	-0.1812	-1.35564	-7.47898
N86A	0.200211	0.508726	-10.3821
N86E	-0.165675	-0.950243	-10.1797
N86P	0.347064	1.05467	-12.1654
N86C	-0.130133	-0.809556	-11.8616
N86Y	-0.389101	-1.52729	-9.00188
N86T	0.054221	0.004715	-7.31071
W87G	3.14119	12.9155	-11.3618
W87R	1.38234	6.88278	-9.50179
W87N	2.46484	9.99822	-14.5553
W87M	1.48959	6.10158	-11.5086
W87I	5.13401	19.1073	-12.0765
W87V	4.23687	17.6696	-12.1425
W87S	4.31521	17.7094	-10.3481
W87K	3.23995	13.8114	-13.6549
W87Y	1.41486	5.13296	-9.26851
W87D	4.56691	18.5188	-15.7556
W87A	3.39647	14.0355	-13.067
W87P	6.91434	28.4473	-13.9029
W87T	4.37174	17.9288	-14.2039
W87H	2.96685	10.5274	-13.1974
W87F	0.598574	1.9779	-8.54417
W87E	4.37125	18.4348	-14.7148
W87Q	3.27995	13.0793	-12.6987
W87C	2.82603	11.6842	-9.64453
S88F	0.377826	1.4247	-7.83513
S88Y	0.052509	0.302995	-8.56936
S88H	-0.038824	0.084521	-9.57979
S88E	-0.849412	-2.81701	-9.59398
S88N	-0.087599	0.190651	-6.6977
S88M	-0.833155	-3.00567	-10.7988
S88R	-0.732372	-2.78075	-6.97668
S88Q	-0.390698	-1.81523	-9.69588
S88D	-0.200064	-0.658596	-9.1463
S88K	-0.701185	-2.76253	-8.16811
S88L	0.449204	1.9303	-7.29876
S88V	2.25699	9.17349	-9.5702
S88A	0.178345	0.574741	-5.05146
S88G	0.456201	1.65468	-6.72872
S88I	1.4985	6.17742	-9.41791
S88C	0.825547	3.33306	-8.99238
S88W	-0.347806	-1.16944	-10.1201
S88T	2.19811	8.41357	-5.78459
K89L	0.260481	3.12137	-10.168
K89Q	0.989616	5.80347	-7.30327
K89V	1.48233	11.0719	-10.6976
K89H	0.795563	8.62011	-10.507
K89S	1.17788	9.91122	-9.06921
K89W	0.935244	5.74025	-12.4585
K89I	1.301	10.6484	-9.29403
K89P	3.09589	17.7818	-12.2891
K89R	-0.480154	0.346369	-4.92496
K89C	0.551888	7.7444	-14.137
K89G	1.31792	10.6391	-10.7099
K89F	-0.096306	5.55258	-13.1184
K89A	0.415501	7.3093	-10.3853
K89D	1.7052	11.2587	-11.4118
K89T	1.14295	10.3686	-7.81165
K89Y	0.208445	5.7865	-11.496
K89E	0.884744	8.38648	-7.23723
K89M	0.245289	2.70514	-7.37776
P90G	1.75683	6.97961	-10.9287
P90V	1.815	7.21394	-9.7366
P90R	1.01408	4.60347	-7.6981
P90A	1.40478	5.57462	-6.57986
P90Y	1.80835	7.20319	-9.95434
P90F	1.77351	7.10124	-10.2448
P90E	0.792047	3.19599	-10.7941
P90I	1.55543	5.98492	-10.4874
P90H	1.98514	7.89526	-7.75298
P90L	1.23538	5.45503	-6.89904
P90M	1.38446	5.47488	-11.5587
P90K	1.71362	6.56073	-9.7749
P90W	1.79395	7.16091	-12.2367
P90N	1.92356	7.65691	-10.489
P90C	1.7422	6.93378	-12.6013
P90D	1.4437	5.95739	-11.3986
Q91V	0.228566	0.910196	-10.6328
Q91G	0.899403	3.53113	-12.2443
Q91C	0.338298	1.20899	-13.5317
Q91M	-1.1109	-4.97496	-9.41876
Q91L	-1.01136	-3.7692	-6.69703
Q91E	1.61613	5.91407	-9.06192
Q91T	0.223435	0.130083	-10.5424
Q91A	0.615716	2.3211	-11.4659
Q91I	-0.096677	-0.199355	-10.2125
Q91R	1.46385	5.73096	-7.62535
Q91F	1.86212	6.09619	-12.5702
Q91D	0.152021	1.81437	-13.4934
Q91P	-0.436999	-1.78653	-9.1088
Q91H	2.23908	8.07447	-7.44937
Q91S	0.290201	1.76929	-10.4717
Q91Y	1.74232	6.49852	-11.5944
Q91N	0.525598	1.27738	-11.5027
Q91W	1.30198	4.65275	-12.0617
C92W	6.02897	23.9304	-11.5679
C92M	4.40297	18.5997	-15.8909
C92N	6.35021	25.7525	-14.559
C92I	4.5738	20.292	-14.8154
C92T	5.67498	24.2771	-15.4262
C92L	4.54325	18.5446	-13.0752
C92D	6.22197	25.3626	-14.2342
C92G	6.27743	25.0167	-11.6534
C92S	5.97903	24.163	-11.0503
C92A	5.3254	21.2666	-14.2032
C92R	5.73472	20.2854	-10.7968
C92F	4.76948	19.2309	-11.1216
C92H	5.96501	25.3905	-13.7612
C92K	5.31405	21.5416	-15.5633
C92E	5.9172	24.6586	-15.6933
C92Q	6.0903	24.8342	-15.4894
C92P	9.61479	38.3053	-14.9308
C92V	5.03011	21.5676	-13.6595
N93V	-0.289678	-1.12082	-4.26297
N93H	-0.220956	-0.80749	-2.77154
N93K	-0.748875	-3.14775	3.47251
N93S	-0.219158	-0.854456	-2.70627
N93M	-0.841836	-3.23265	-3.98717
N93Q	-0.290103	-1.13636	0.150348
N93G	-0.039503	-0.154947	-3.69377
N93E	-0.468197	-1.46289	-0.0511699
N93C	-0.225744	-0.879358	-7.50129
N93I	-0.2208	-0.799454	-4.3381
N93W	-0.722841	-2.99557	-7.32405
N93A	-0.468272	-1.85072	-3.36461
N93P	-1.36025	-5.34355	-2.76859
N93R	-0.59338	-2.86534	-0.617499
N93T	-0.287662	-1.13218	-2.70529
N93Y	-0.820943	-3.41287	-5.07208
N93F	-0.889446	-3.66225	-7.03729
N93L	-0.751091	-2.94744	-3.99168
I94S	3.99515	15.4479	-11.4858
I94M	0.396651	1.29461	-8.29509
I94P	4.37596	17.3685	-13.5622
I94E	4.59212	18.6872	-15.1234
I94A	3.29938	13.1075	-12.0951
I94C	2.26114	8.96174	-14.769
I94F	3.12516	12.2894	-9.00503
I94H	1.89601	7.41174	-14.4157
I94R	8.48477	32.4097	-12.7761
I94N	3.48513	14.05	-11.1411
I94Y	5.41141	21.2759	-13.4186
I94L	1.3237	4.66175	-7.84014
I94T	2.40156	8.35815	-9.31198
I94W	13.168	58.2969	-16.4844
I94Q	2.70933	10.5443	-15.2222
I94V	0.801524	3.18387	-5.74518
I94D	4.19598	17.4886	-15.0158
I94G	4.38187	17.388	-14.1556
I94K	2.97392	11.988	-12.0329
T95F	-0.074948	-0.613816	-10.8171
T95H	0.593903	1.1997	-9.96855
T95R	-0.289207	-2.25565	-6.00512
T95P	3.47067	13.9499	-8.79215
T95N	0.004377	0.161715	-6.69665
T95V	0.922907	2.65612	-7.17464
T95W	0.592114	0.62109	-12.1809
T95C	0.499413	1.81599	-12.2228
T95M	0.128436	-1.72634	-6.50319
T95L	-0.357684	-2.89791	-9.15003
T95Q	-0.065559	-0.483203	-8.58114
T95S	0.272979	0.565328	-4.94571
T95Y	0.064986	-0.700707	-11.0776
T95E	-0.053262	0.607787	-8.1705
T95G	0.634814	2.73936	-9.74309
T95D	0.293171	2.23609	-9.87593
G96W	16.2113	165.827	-11.9545
G96R	8.55983	100.433	-9.12382
G96S	7.24511	39.6466	-7.95492
G96L	7.03399	49.5526	-14.3667
G96T	10.3169	49.3812	-12.7659
G96K	11.6376	61.1372	-11.9051
G96A	6.04427	27.2192	-8.95772
G96F	15.5872	123.875	-13.9209
G96I	9.968	52.7035	-14.3114
G96M	8.5565	47.5372	-14.6713
G96H	12.6007	132.454	-12.9502
G96D	9.16234	50.4432	-8.98352
G96Q	8.91972	45.4107	-13.5364
G96C	6.97638	36.8462	-10.7605
G96N	8.17132	52.6884	-11.2478
G96Y	21.444	146.514	-13.1453
G96P	11.0232	79.4254	-15.0437
F97L	3.06505	12.0251	-8.39819
F97Q	4.95433	17.1909	-17.1114
F97Y	1.37944	5.57599	-8.34001
F97S	5.59025	22.1989	-10.7743
F97M	1.48966	6.04651	-12.985
F97V	2.88926	11.0095	-11.1344
F97W	1.82605	7.46225	-11.0567
F97N	5.12173	20.0218	-15.8644
F97R	6.24265	26.3854	-15.1543
F97H	3.39915	14.0455	-14.2114
F97C	4.47934	17.6705	-11.6556
F97K	4.43852	18.663	-17.0406
F97D	5.60468	22.2431	-17.0034
F97I	3.67672	15.0466	-10.622
F97P	5.35569	20.6908	-14.6723
F97A	4.88966	19.7143	-14.6373
F97E	5.32238	19.1339	-18.2796
F97G	6.24652	25.0435	-16.1407
F97T	4.81706	18.8224	-15.7089
A98W	-0.920505	177.127	-14.2535
A98F	-1.97071	108.65	-10.7803
A98L	-1.73369	24.846	-10.9538
A98Q	-1.09744	41.1577	-12.0291
A98I	-1.86394	19.531	-9.71365
A98M	-1.33076	32.2701	-10.6359
A98R	-1.50102	66.7618	-11.3422
A98H	-0.994407	89.9513	-12.2494
A98S	0.261533	4.20275	-7.16872
A98G	0.838651	7.64308	-8.58941
A98K	-1.49941	39.1421	-11.0502
A98C	-0.300876	6.15449	-11.7523
A98N	-0.079705	25.4844	-11.6704
A98P	3.4198	19.3858	-10.0933
A98Y	-1.56403	132.423	-11.7374
A98D	0.263624	33.6816	-10.1612
P99Q	1.52402	19.2075	-10.5392
P99A	1.92299	12.554	-9.05587
P99D	2.28372	23.7907	-15.0236
P99T	1.99323	19.0906	-9.59716
P99S	2.6308	18.9955	-8.39499
P99Y	0.531828	65.8219	-13.4057
P99F	-1.10144	29.5398	-12.7057
P99C	1.61115	15.0348	-13.6392
P99R	1.28063	42.7349	-10.3613
P99W	0.264456	91.2963	-15.2786
P99G	2.77517	21.2024	-13.5253
P99K	0.886152	34.7362	-12.8972
P99N	2.23321	18.3959	-14.001
P99E	1.17361	18.3199	-14.2051
P99V	1.33294	9.7688	-11.2739
P99M	-0.819837	19.8318	-13.5946
P99I	0.335862	11.9742	-11.3393
F100Q	2.04821	15.8605	-15.5321
F100K	1.18861	12.9645	-15.605
F100S	2.48778	16.9386	-9.67645
F100T	1.8486	13.9349	-13.5156
F100M	1.23979	7.31716	-11.7269
F100E	1.87148	17.3111	-16.6019
F100H	2.26777	13.2813	-12.461
F100W	1.7589	18.7474	-11.8644
F100V	2.47814	16.3544	-9.27425
F100P	11.8266	55.1984	-13.6057
F100A	2.56363	16.5388	-13.3406
F100G	3.0773	19.9271	-14.9498
F100D	3.52312	21.8531	-15.3169
F100Y	0.454992	1.58195	-7.5701
F100L	1.26403	8.85111	-7.42156
F100C	2.48173	16.2592	-10.6872
F100I	2.47334	13.9985	-9.12493
F100N	2.25454	15.6478	-14.1109
F100R	1.64394	12.8212	-13.7579
S101A	0.276514	0.813397	-8.11669
S101D	2.13588	9.25924	-12.7586
S101I	0.442176	3.1223	-10.9424
S101G	1.6066	5.57656	-9.24566
S101N	0.169701	-0.102366	-8.76999
S101L	1.03018	3.31734	-8.94746
S101R	0.20617	11.6219	-9.78997
S101H	0.605431	3.14975	-10.9816
S101P	8.04219	35.2433	-9.77002
S101Q	0.339642	6.99443	-12.8001
S101F	-0.888819	1.43805	-8.74696
S101T	0.592664	3.50762	-8.21581
S101E	0.89192	12.8264	-14.1488
S101C	-0.189949	-0.6622	-9.35777
S101K	0.149237	0.378458	-12.1117
S101W	0.431317	41.3584	-11.7299
S101M	-0.724658	-0.461771	-12.7547
S101V	0.495931	3.26078	-12.1371
K102P	3.39426	23.2092	-13.4244
K102M	0.268115	-0.106085	-9.87928
K102S	1.84763	12.5691	-11.1427
K102T	0.714795	13.0435	-10.0061
K102G	2.3572	15.0208	-12.0937
K102A	1.90295	10.5792	-12.5999
K102R	0.457657	20.4333	-4.90289
K102L	0.47938	0.401529	-12.5511
K102Q	1.45823	4.78688	-9.34183
K102C	1.59845	8.69493	-14.9166
K102H	0.752247	5.50251	-12.079
K102D	2.11145	15.6093	-13.9806
K102W	1.95955	40.1916	-14.0135
K102Y	1.94736	27.7178	-13.8987
K102F	2.0215	14.0422	-15.6189
K102V	1.40802	8.28196	-12.8995
K102I	0.678933	5.18345	-10.9536
D103K	6.60039	26.7421	-12.4278
D103L	3.94263	17.6109	-13.6501
D103W	14.6684	58.0009	-15.3699
D103I	2.16717	8.86158	-12.3832
D103N	2.10047	9.96371	-7.77354
D103S	3.14317	12.9618	-10.4178
D103G	3.98158	15.8791	-7.60504
D103T	3.30832	13.3802	-12.2821
D103M	1.75328	8.54233	-15.0003
D103R	6.6395	26.8274	-13.1945
D103F	14.2258	57.0767	-12.7295
D103C	3.08463	12.2812	-12.6197
D103V	2.34241	9.5591	-9.37995
D103H	9.43322	42.3768	-9.59658
D103A	3.11429	12.6366	-8.74975
N104A	1.84647	11.2408	-13.9346
N104R	1.32997	45.8254	-12.5154
N104D	0.467686	4.87658	-9.86786
N104L	1.02755	0.232604	-14.2854
N104S	1.14935	12.0928	-8.63326
N104F	0.597218	37.5844	-13.9747
N104Y	0.853078	50.2843	-10.2616
N104M	1.30405	9.43836	-14.5174
N104G	-0.311338	4.56649	-12.478
N104T	2.49523	14.0899	-10.8954
N104C	2.2269	8.07079	-13.8087
N104P	5.45566	31.2598	-14.9523
N104K	1.01525	21.2215	-9.63482
N104W	0.402436	77.343	-16.7766
N104V	3.01118	13.0588	-14.0654
N104E	1.1882	8.63255	-13.9096
N104H	0.948126	26.3425	-9.04352
N104I	3.54844	15.8183	-11.0349
N104Q	1.22379	14.5842	-13.2328
S105F	5.07034	22.7514	-9.78185
S105Q	-1.71449	-5.78645	-12.7794
S105H	2.66379	17.4557	-11.6181
S105M	-2.10279	-8.50599	-12.5372
S105N	0.479106	1.92124	-7.31161
S105A	-0.789659	-2.99465	-7.14326
S105D	2.68528	9.75737	-11.5138
S105P	4.40834	18.4984	-9.65909
S105W	10.1757	49.3557	-12.1966
S105T	1.52504	5.42705	-8.33721
S105K	-1.95456	-8.51805	-11.1612
S105V	-0.349174	-1.74087	-11.8613
S105R	0.002437	-1.72554	-8.47192
S105C	-0.20452	-0.822327	-8.87085
S105Y	9.58312	40.7059	-10.6967
S105E	0.769405	3.00824	-13.3687
S105I	-0.824895	-3.1752	-10.5545
S105G	0.119399	0.682987	-5.46807
I106A	2.25096	8.26449	-12.9562
I106F	13.2612	51.2797	-9.62785
I106V	0.536354	2.45371	-6.1841
I106N	2.40104	8.71858	-11.2526
I106R	4.91822	18.1307	-12.6412
I106L	1.08275	3.6157	-7.79765
I106Y	17.8641	75.5898	-12.8431
I106C	2.34622	9.34327	-15.3266
I106E	4.80602	18.7766	-15.3049
I106P	4.48436	17.8044	-14.5254
I106W	23.1246	84.9221	-15.6373
I106M	0.345322	0.484087	-8.09449
I106D	5.37951	21.1837	-15.347
I106Q	2.53217	9.34875	-15.2869
I106T	1.65052	6.69244	-9.05186
I106S	3.30513	12.4881	-11.8658
I106H	9.80683	40.1089	-14.1506
I106G	3.94946	15.0731	-15.0443
I106K	3.01736	9.80091	-11.9178
R107G	1.63504	16.9496	-9.30465
R107Y	1.09234	66.5376	-12.8366
R107V	0.948286	12.8187	-13.1016
R107A	0.787354	12.4652	-13.1528
R107N	1.4989	16.6028	-12.3965
R107D	1.76153	24.7633	-14.4013
R107S	1.00854	14.8079	-9.20286
R107M	0.448301	3.41742	-11.8806
R107E	1.32661	18.1717	-13.2443
R107F	1.04329	56.3705	-14.1697
R107K	0.282147	6.91481	-8.7897
R107I	0.610757	9.46266	-11.2638
R107T	0.48297	12.8828	-11.0401
R107C	1.35668	13.3238	-9.55523
R107P	-2.0038	-0.056865	-10.7791
R107H	1.60946	58.4976	-9.26489
L108C	1.33562	12.7427	-13.4622
L108Q	0.340835	11.7031	-10.6122
L108A	0.881819	11.827	-12.9438
L108Y	0.410048	43.4921	-12.0074
L108D	1.59862	22.2545	-15.837
L108H	1.12133	20.2092	-10.5479
L108R	-0.670735	29.8926	-10.1234
L108F	0.533856	28.0032	-7.54083
L108W	0.896748	76.7161	-11.7343
L108I	0.019513	4.52811	-6.61037
L108S	1.18614	14.0624	-10.7439
L108E	1.05066	19.8549	-14.4448
L108G	2.14598	18.2742	-13.6691
L108K	-0.212168	14.9553	-12.843
L108V	0.907235	8.07444	-8.20184
L108N	0.897713	12.6286	-13.6743
L108T	1.14614	11.0743	-12.2718
L108M	-0.193069	2.43767	-8.26057
S109Q	6.39594	26.0292	-11.6606
S109G	0.848976	3.67768	-7.25529
S109V	2.48437	10.7547	-10.8631
S109M	2.71422	11.0786	-11.5708
S109K	3.99379	14.9323	-11.115
S109T	2.43144	12.7992	-7.82352
S109A	-0.173823	-0.493534	-5.2578
S109L	5.80131	26.7217	-8.35549
S109D	7.53473	35.1494	-12.0388
S109N	4.47042	17.1097	-8.87591
S109R	5.79641	26.2308	-9.30001
S109W	22.2721	85.0751	-11.1206
S109F	20.6516	78.5871	-8.55784
S109I	3.41285	10.1859	-10.924
S109C	1.21152	8.4377	-8.69016
S109E	7.7426	29.2314	-12.2576
S109H	17.1201	68.2665	-11.5937
A110K	-0.246812	17.7279	-9.8441
A110E	1.23428	23.8743	-7.86531
A110P	5.14225	17.1963	-8.77458
A110I	1.83622	19.443	-9.48872
A110Q	0.387217	17.7053	-10.587
A110C	0.150745	3.29031	-12.3234
A110S	-0.298819	5.32341	-6.00613
A110H	0.923716	29.1743	-11.6595
A110L	1.12083	9.94863	-10.228
A110N	1.64967	10.7344	-10.722
A110R	-0.269663	16.6825	-10.4334
A110W	1.96332	40.4024	-13.2923
A110Y	1.80153	29.8979	-11.5543
A110F	2.04604	28.0472	-10.9641
A110V	2.13667	8.983	-6.07422
A110G	0.664096	4.56406	-7.70259
A110M	-0.714062	14.4817	-9.95351
G111V	0.592813	68.2603	-7.27298
G111N	-0.267819	65.21	-6.6331
G111I	2.40212	84.0223	-9.36222
G111H	0.014169	129.98	-9.85622
G111M	1.53676	60.0699	-11.0047
G111T	0.843861	65.1432	-7.69182
G111R	-0.622938	74.1621	-5.61179
G111W	-0.236001	146.516	-9.93697
G111Y	0.161062	149.899	-10.3655
G111P	4.93227	81.6923	-10.3466
G111E	0.14084	72.2854	-6.40089
G111K	-0.079378	73.6729	-8.04119
G111F	0.167172	135.49	-10.7661
G111Q	1.45875	70.8866	-9.64402
G111A	0.119439	22.6351	-5.9404
G111L	0.210328	81.9284	-10.4015
G112N	2.35197	36.8464	-10.2817
G112Q	2.21508	44.7737	-12.1144
G112I	3.73175	38.2208	-13.515
G112C	2.46816	28.5251	-10.6333
G112P	7.13741	48.1102	-14.2588
G112S	2.97617	27.6773	-8.00014
G112T	2.94046	31.9574	-11.446
G112M	1.24153	29.2106	-13.4361
G112L	1.97029	45.2072	-13.4888
G112D	2.49929	50.0935	-8.6818
G112K	1.50621	48.3926	-10.6507
G112A	2.66067	14.239	-8.56987
G112R	1.80095	52.4594	-8.44255
G112F	1.9944	83.6833	-13.8427
G112Y	2.10369	97.5646	-12.9049
G112H	2.32399	90.8563	-12.4899
G112E	2.30541	56.2224	-8.60486
D113I	0.344054	-3.35677	-12.1517
D113A	0.536583	-5.11348	-7.29179
D113V	0.336022	-4.82416	-9.6779
D113L	-0.220901	-8.29369	-13.1879
D113M	-0.026855	-8.36132	-13.8286
D113E	-0.03077	1.57511	-6.72172
D113F	0.001778	-9.92705	-12.2311
D113Q	0.244866	-3.41094	-11.2453
D113W	0.365717	-3.55058	-14.6691
D113P	0.569034	-7.60029	-12.6519
D113C	0.469814	-5.05586	-12.7602
D113R	0.053495	0.692582	-11.3671
D113S	0.92091	-5.60157	-8.74503
D113T	0.616816	-0.949818	-10.2633
D113K	0.046223	-2.17497	-10.5048
I114P	5.43174	25.9005	-13.7466
I114A	1.63691	10.9378	-11.6193
I114Y	1.25065	13.7275	-12.7556
I114L	-0.332457	-0.602378	-7.37985
I114C	1.25718	8.87485	-14.3916
I114Q	1.40814	7.40639	-13.85
I114S	2.11876	12.6529	-10.872
I114K	1.04953	8.75786	-10.7275
I114V	-0.381214	2.89512	-5.49344
I114M	-0.458845	-1.17702	-5.71723
I114F	0.690067	8.70619	-9.16844
I114R	1.10031	11.9083	-11.3343
I114N	2.27751	11.0635	-10.4249
I114H	-0.085415	3.79605	-13.1226
I114E	2.50371	16.5495	-14.1884
I114G	2.58104	14.9358	-13.7156
I114W	2.84217	29.6867	-15.7628
I114D	3.6762	20.6046	-14.3852
W115D	3.51149	22.7753	-16.2234
W115F	-0.989514	-0.136881	-9.43281
W115G	3.29804	21.9445	-11.4113
W115Q	2.46947	16.9681	-12.6845
W115T	2.7953	17.7923	-14.3669
W115Y	-0.472565	3.26461	-10.4056
W115K	2.03415	15.6198	-13.4773
W115S	2.14753	16.7769	-10.9157
W115I	0.506679	7.55363	-11.3704
W115H	2.06133	13.5762	-13.653
W115P	3.36396	20.514	-14.0392
W115R	2.46895	13.4544	-9.03897
W115E	2.87482	19.6954	-14.491
W115V	0.667485	9.01028	-11.7167
W115N	1.98214	17.2282	-15.2821
W115M	0.053483	4.25948	-11.6584
W115A	1.73138	15.004	-14.1246
V116K	7.03736	31.3255	-12.2693
V116E	4.81478	18.9155	-11.4405
V116A	2.19583	8.40768	-8.27087
V116F	16.6601	63.0889	-9.31155
V116Y	25.0005	98.111	-12.982
V116T	1.4725	6.0843	-9.65779
V116P	7.23366	30.1729	-12.4551
V116Q	5.48923	21.4336	-14.2737
V116G	3.33024	12.8546	-9.87856
V116L	1.37213	5.09989	-7.75644
V116S	3.03192	11.6507	-10.8493
V116W	30.4399	114.618	-15.3011
V116N	3.30551	13.4036	-11.7539
V116I	-0.062547	-0.50558	-2.46935
V116C	1.84229	7.10967	-12.8227
V116H	15.0579	57.386	-13.9862
V116R	15.8764	59.8826	-12.0314
V116D	4.93337	18.3782	-11.2808
T117S	1.45959	5.62321	-8.35571
T117D	4.70951	18.6505	-14.7147
T117F	14.4058	52.5765	-13.7914
T117P	2.58139	10.1758	-10.8157
T117L	1.31528	5.73676	-12.2197
T117W	19.219	74.0176	-16.1368
T117H	9.27385	37.8123	-13.4658
T117M	1.11645	3.79585	-9.34391
T117Q	3.60224	14.1256	-13.7973
T117C	1.26343	5.05733	-13.4333
T117N	3.31199	12.4566	-10.4936
T117I	-0.140223	-0.133603	-7.29306
T117G	2.82521	10.8578	-13.3945
T117V	-0.024897	-0.173807	-10.7032
T117E	5.0487	20.1061	-13.9454
T117K	3.63969	11.5012	-10.2643
T117R	3.78538	16.1196	-11.2892
T117Y	18.0385	79.8918	-14.0841
R118Y	15.2927	57.406	-13.7005
R118S	3.00715	11.268	-10.3273
R118E	6.19984	24.6018	-13.7748
R118F	9.18903	36.395	-14.9786
R118T	5.48928	19.2284	-12.0071
R118L	3.45426	12.0708	-10.7114
R118V	5.82673	23.1561	-13.8122
R118D	8.29109	33.192	-15.399
R118Q	4.12438	16.5696	-9.75929
R118W	8.87641	46.0104	-10.3469
R118A	3.55234	13.6144	-14.1931
R118G	3.84292	15.7523	-10.1622
R118P	7.34581	29.2255	-11
R118K	3.50065	13.7144	-8.94532
R118N	3.10363	11.8819	-13.1715
R118M	2.42838	9.20986	-11.7476
R118C	3.01583	11.5509	-10.1494
E119Q	0.18049	0.942835	-10.0133
E119T	3.70032	14.6878	-13.4454
E119R	-0.435976	-2.30939	-12.4042
E119C	0.462847	2.02643	-15.4649
E119Y	-0.667864	-4.31964	-14.1126
E119P	3.36152	13.6236	-14.0464
E119L	-0.999378	-3.51585	-13.6728
E119I	2.31814	9.62493	-13.8048
E119W	2.03168	7.76709	-14.9077
E119G	1.16313	4.78476	-8.98412
E119V	2.45179	9.91537	-10.3743
E119N	1.12255	-0.245249	-12.7678
E119F	-0.507628	-2.15478	-15.8419
E119H	-0.387489	-2.94196	-14.0504
E119M	-0.712852	-2.32859	-13.6007
E119A	0.748789	3.15853	-10.5545
E119D	1.03169	3.96709	-9.30011
E119S	2.02117	7.52591	-12.968
P120K	6.40532	23.9097	-13.4161
P120V	2.78435	11.5703	-13.4486
P120S	2.8016	10.949	-8.59517
P120Q	6.73267	21.8176	-10.9244
P120M	3.52533	13.6699	-14.4908
P120N	4.73676	18.8182	-14.0582
P120A	2.08613	8.23793	-9.79774
P120L	3.22855	13.8609	-9.30708
P120F	6.94941	27.5792	-13.7663
P120C	2.72593	10.851	-14.0297
P120E	6.67757	27.3098	-14.3377
P120I	2.34634	9.16128	-13.4577
P120R	7.29087	24.9995	-10.4745
P120T	5.20553	20.7074	-10.2739
P120W	14.7851	58.5392	-14.9925
P120Y	9.54576	40.0533	-13.906
P120D	6.50878	23.8892	-14.766
P120G	3.52514	14.0059	-13.4068
Y121Q	4.711	19.0535	-14.2482
Y121R	4.17337	19.789	-13.6494
Y121N	3.6496	14.8292	-10.822
Y121I	7.24236	29.2662	-13.065
Y121K	3.25052	13.2906	-14.2111
Y121T	4.50513	18.3675	-14.2213
Y121G	3.45639	13.8837	-14.0528
Y121V	4.37298	17.9119	-13.4889
Y121A	3.04093	12.4576	-14.6308
Y121F	-0.130422	-0.421981	-7.40158
Y121L	2.60674	10.6722	-12.5421
Y121C	2.61367	10.8166	-9.88386
Y121E	6.63049	26.7626	-14.9337
Y121W	1.52362	5.59218	-12.2085
Y121S	3.71818	14.8892	-10.6213
Y121D	5.30771	21.43	-11.7678
Y121M	0.999445	4.01687	-14.8629
Y121P	5.0461	20.4386	-14.6126
V122N	3.49385	14.1831	-13.4357
V122W	15.2545	65.5152	-15.0262
V122R	9.55311	35.2168	-12.9759
V122I	-0.676323	-2.50574	-5.35257
V122S	3.70144	14.5952	-12.5117
V122D	5.93902	22.9837	-12.0661
V122H	8.13138	33.2791	-15.1941
V122L	0.245688	1.36025	-8.08249
V122E	6.47693	25.4646	-11.8585
V122P	5.94279	24.403	-13.2644
V122F	5.31951	20.3083	-10.4057
V122C	2.5374	10.608	-12.8954
V122G	5.18612	20.8291	-10.6508
V122M	0.463842	5.12865	-8.82035
V122K	5.01373	21.9236	-13.4079
V122Q	4.25947	17.441	-14.861
V122Y	11.9895	44.1492	-13.9574
V122T	2.45797	9.89931	-11.0791
V122A	3.36719	13.5269	-8.65947
S123N	4.58832	19.8588	-8.89601
S123R	5.2767	27.9428	-9.33316
S123D	8.29209	32.4155	-12.6166
S123G	1.62756	6.48124	-9.03377
S123F	12.1054	46.2731	-8.84897
S123Q	5.12862	25.6204	-13.0921
S123M	3.4269	14.8939	-12.5131
S123Y	14.7123	61.3671	-9.96371
S123V	2.39592	9.78665	-11.4992
S123W	14.256	58.2591	-11.9078
S123E	5.91816	22.8324	-14.279
S123I	5.51837	22.1981	-10.0734
S123H	9.05512	33.7413	-11.9408
S123A	0.438661	1.71631	-8.02933
S123K	6.11985	23.1663	-12.0494
S123T	2.11923	8.44335	-7.60705
S123L	5.0465	22.8417	-8.89017
S123C	0.513006	1.92583	-9.19908
C124G	3.88992	16.4075	-10.5485
C124H	9.23021	41.7281	-12.4776
C124I	2.42929	8.72891	-13.6994
C124Y	14.9675	60.3617	-8.91717
C124A	2.59268	10.5037	-13.601
C124D	5.3801	24.2662	-13.3236
C124V	3.13909	12.4594	-12.941
C124W	21.6194	70.4782	-9.86436
C124P	1.83123	7.26786	-13.6174
C124R	1.08328	35.0915	-9.41214
C124L	0.466527	3.11418	-11.963
C124Q	3.71492	17.4889	-14.5554
C124S	2.66199	10.8997	-9.77841
C124M	1.99337	5.75515	-15.114
C124K	2.65217	23.0856	-14.6498
C124E	4.615	23.0066	-15.0752
C124N	3.48735	12.6259	-13.3817
C124T	2.31192	8.91015	-14.3909
D125T	2.86178	14.5765	-7.88661
D125A	1.05745	5.85193	-5.5769
D125S	2.24204	9.92088	-4.01493
D125M	-0.028415	3.38814	-11.3146
D125R	1.4916	9.91561	-8.95801
D125W	10.0424	43.673	-11.8528
D125P	2.34335	12.6027	-11.3728
D125H	10.0292	46.1861	-6.35053
D125K	0.202196	5.45092	-8.36085
D125G	1.94127	9.15302	-3.81282
D125Q	1.24142	7.7821	-9.16193
D125C	1.29498	8.40437	-9.52721
D125I	3.03271	15.5831	-9.64674
D125F	9.87539	46.4367	-9.65479
D125L	0.551658	5.57258	-10.1536
D125V	2.44833	13.1125	-7.57374
D125E	1.08282	6.37285	-4.65619
P126C	2.91549	12.3101	-10.935
P126M	2.19315	9.00319	-8.86735
P126V	2.8438	11.5298	-8.03628
P126G	3.05415	14.3016	-9.00254
P126L	2.06382	8.05916	-4.25086
P126R	1.22977	6.52856	-6.01916
P126N	2.29983	10.4065	-7.63289
P126F	2.31952	9.04848	-8.63166
P126S	2.4568	12.4987	-4.59754
P126D	2.87719	14.1002	-8.59214
P126E	2.8828	12.4034	-8.78196
P126A	2.64007	10.6941	-5.63287
P126I	2.58068	10.1497	-7.79464
P126Y	2.37402	11.0637	-9.05043
P126W	2.85606	10.4197	-10.3222
P126Q	2.38584	10.171	-6.30575
D127C	0.932513	4.75909	-7.19532
D127P	2.8165	11.4292	-9.76223
D127A	0.500204	2.70287	-4.35146
D127E	0.011881	0.003631	-3.80215
D127V	-0.19531	0.061686	-4.97003
D127W	-0.451522	-1.41962	-8.47358
D127F	-0.583953	-1.92612	-7.74713
D127K	-1.05315	-2.87932	-5.00578
D127H	-0.289689	-0.337525	-4.80588
D127R	-0.872459	-0.693188	-3.90682
D127S	0.607883	3.36635	-2.13223
D127G	0.771635	3.82034	-0.819923
D127T	0.07316	1.71862	-5.40904
D127M	0.077281	0.653407	-8.83021
D127Q	-0.931249	-2.83006	-6.7369
D127L	-0.627795	-1.64527	-7.61831
D127I	-0.398551	-1.00956	-6.84452
K128A	1.4666	5.01934	-10.0126
K128H	0.260144	1.66925	-10.0202
K128D	1.3112	3.71758	-11.5224
K128Y	0.274739	4.27943	-11.9702
K128F	0.360773	2.88031	-13.3168
K128W	1.06629	3.51014	-11.9855
K128I	0.924621	3.59425	-8.58021
K128P	5.39994	19.6645	-12.6525
K128Q	1.11442	3.42021	-7.4314
K128R	-0.283671	-1.74032	-3.66337
K128T	1.48124	6.07733	-6.60706
K128S	0.977538	3.23207	-8.72336
K128G	1.63387	5.66995	-9.44254
K128N	1.08085	4.51664	-6.90256
K128M	0.977536	3.58086	-7.6454
K128V	1.35256	4.96759	-9.97945
K128L	0.713914	2.25862	-10.359
K128C	1.32832	4.56596	-13.3347
C129H	3.23697	21.2011	-13.2468
C129T	3.68989	14.5046	-14.5983
C129L	0.677125	4.60293	-12.4446
C129P	1.08625	3.29396	-14.0945
C129Q	2.14516	12.6503	-15.1381
C129V	1.90192	7.68892	-13.2253
C129M	0.953132	9.81037	-15.2388
C129F	1.00222	21.1189	-10.4334
C129N	3.5046	13.4838	-13.921
C129D	3.93539	14.6859	-14.003
C129R	2.2117	29.9959	-10.0191
C129A	2.49802	9.94368	-14.026
C129W	2.45847	52.761	-11.1155
C129S	3.49784	14.2981	-10.2578
C129K	2.2725	16.787	-15.0195
C129G	3.64166	14.7554	-11.2681
C129E	1.88548	12.4973	-15.7627
C129I	1.90138	8.61953	-13.7133
Y130A	4.086	17.1274	-13.4145
Y130W	0.723076	4.42753	-10.7297
Y130L	3.25171	10.3138	-10.5886
Y130F	0.880425	3.55947	-5.88467
Y130G	5.54943	22.9619	-13.7101
Y130M	2.19724	8.54535	-12.9488
Y130K	2.68073	13.983	-12.3171
Y130V	4.15857	16.9246	-12.2449
Y130D	7.35872	29.4062	-11.933
Y130E	6.44439	27.1692	-14.5914
Y130R	3.2905	15.75	-11.2255
Y130P	6.95094	28.0676	-13.9863
Y130N	5.02405	20.8377	-9.53347
Y130T	3.91939	15.9071	-12.4552
Y130I	3.87485	14.6924	-11.2991
Y130Q	4.24543	18.9938	-12.1885
Y130C	4.02231	16.6659	-8.6275
Y130S	4.27724	17.8314	-9.47859
Q131H	2.45136	12.1591	-7.78232
Q131S	3.59995	16.7891	-11.155
Q131D	5.82923	22.6853	-14.5971
Q131Y	5.63808	24.9208	-12.7012
Q131N	3.7979	17.049	-11.9432
Q131V	-0.282513	1.03773	-12.4581
Q131R	2.50102	16.961	-8.44236
Q131F	3.55868	15.3457	-13.9843
Q131W	6.24953	32.6678	-13.1626
Q131T	2.04411	10.3786	-11.5765
Q131L	-0.179232	0.879644	-9.17324
Q131E	4.17622	16.6494	-9.41012
Q131G	3.65069	17.1532	-12.8824
Q131P	7.33831	31.7781	-10.4102
Q131A	2.46829	12.2475	-11.861
Q131M	-0.039313	1.57765	-10.3311
Q131C	1.86479	9.60495	-14.5716
Q131I	0.243407	2.52646	-12.6694
F132V	5.15517	20.8343	-9.55485
F132P	7.21682	29.2479	-12.6702
F132S	5.67404	21.5931	-8.54907
F132L	2.91057	11.9496	-7.6837
F132A	4.56645	18.6304	-12.9438
F132H	3.54708	14.0672	-12.2883
F132G	5.66461	23.2279	-13.7071
F132C	3.54674	15.8907	-10.0275
F132Q	3.52349	15.8581	-15.2805
F132W	4.30559	15.8753	-12.0848
F132M	1.20271	4.85705	-11.6857
F132K	5.00675	21.4234	-14.878
F132N	3.86425	15.6504	-12.5483
F132E	5.41647	22.77	-15.8845
F132T	4.8592	19.7383	-13.2514
F132R	3.71386	17.981	-12.9324
F132Y	1.13566	4.45873	-7.52255
F132I	4.59343	18.7043	-8.83515
F132D	6.08568	24.3712	-14.0545
A133K	7.80777	30.2112	-12.8591
A133Y	20.2715	79.7321	-13.5701
A133N	5.23901	23.3742	-12.8549
A133F	17.8402	70.7281	-12.3089
A133L	9.07483	35.6459	-12.4003
A133I	6.16979	24.4999	-11.5274
A133W	19.9892	79.6399	-15.3866
A133S	0.384023	1.0508	-7.42367
A133G	0.733632	2.91976	-8.35737
A133H	17.3279	68.3514	-13.8759
A133T	4.51142	17.9231	-7.49956
A133P	5.2656	17.4233	-10.286
A133Q	7.41261	30.7547	-13.8035
A133M	4.0615	14.0225	-12.0015
A133C	1.80508	8.10247	-12.1501
A133E	8.39018	32.5314	-10.7669
A133R	7.26674	29.8871	-12.8335
L134D	5.15259	20.0638	-16.9392
L134S	3.07109	12.7304	-11.5913
L134V	0.810499	4.50769	-9.93081
L134N	2.19507	9.34618	-15.2442
L134E	5.82488	23.056	-15.9376
L134K	1.61209	6.72174	-14.482
L134Y	8.03693	32.3376	-13.872
L134H	2.87912	10.5645	-12.3226
L134Q	2.9702	12.7882	-11.8778
L134R	7.49943	25.4847	-11.3683
L134F	4.44654	14.7659	-9.8159
L134C	2.08854	8.57674	-14.6978
L134W	17.7502	68.4898	-13.2077
L134T	3.04247	12.2977	-14.099
L134M	0.675078	4.33593	-9.49829
L134A	2.63671	10.8326	-14.3179
L134G	3.94976	15.6133	-15.2331
G135Y	31.0167	154.349	-13.669
G135K	6.97538	62.9242	-12.7682
G135W	31.9645	172.798	-11.502
G135D	7.51209	34.506	-9.83782
G135S	-1.857	-8.91141	-7.82822
G135R	6.96397	97.0031	-9.27543
G135Q	4.17575	41.5769	-13.7167
G135H	26.5928	126.351	-13.7087
G135T	2.12476	10.8325	-12.0275
G135A	-1.00938	-3.64034	-7.98788
G135M	3.04246	39.1572	-13.9397
G135C	0.120984	0.169276	-10.4343
G135E	4.70881	44.0842	-9.94024
G135F	30.1021	126.865	-13.925
G135N	7.75764	32.4747	-11.8164
G135P	5.22323	22.2841	-14.3157
G135I	6.46451	37.002	-13.4758
G135L	4.96825	33.3913	-13.6805
Q136I	-0.281168	-0.988338	-13.9819
Q136A	-0.46133	-1.17644	-13.4786
Q136M	-1.93903	-8.29691	-12.5116
Q136V	-0.053242	-0.461715	-13.9876
Q136Y	-1.188	-4.82462	-13.08
Q136F	-1.5565	-6.98419	-15.6165
Q136D	0.290226	-1.25724	-14.9683
Q136T	0.59761	2.25107	-12.741
Q136S	0.558863	2.80103	-12.422
Q136E	-0.09789	-2.71753	-10.1777
Q136C	-0.675118	-2.33437	-15.5063
Q136L	-2.27837	-9.29081	-11.0604
Q136W	-0.015535	4.28831	-13.8401
Q136G	0.465019	1.54755	-13.5312
Q136N	-0.214894	-1.21269	-12.7227
Q136P	1.68954	6.72093	-10.8638
G137F	4.92012	115.277	-14.1778
G137T	6.70045	64.9438	-13.4884
G137Q	4.66006	99.4272	-13.8977
G137L	4.79	101.316	-14.4293
G137I	9.07419	97.6555	-14.2421
G137K	4.85176	99.4991	-12.5052
G137N	4.17166	80.4141	-11.8651
G137W	5.52987	157.321	-11.7175
G137A	3.42535	22.1453	-9.15126
G137H	4.47626	132.203	-13.7135
G137M	4.44413	84.7734	-14.6872
G137C	5.20319	45.1561	-10.8585
G137D	4.8538	71.5252	-9.31826
G137P	11.1506	52.4861	-14.6759
G137Y	5.0851	117.537	-13.5287
G137R	4.9534	111.153	-9.39456
G137S	4.57767	45.7329	-8.88512
T138V	1.63472	12.1789	-9.85553
T138N	2.73314	12.1727	-9.96799
T138F	6.1296	84.7599	-13.4719
T138A	0.946464	4.76174	-7.27839
T138E	5.59361	24.8681	-13.1723
T138Y	6.64298	112.298	-13.6286
T138G	1.23421	7.25912	-12.7764
T138Q	5.50287	28.3705	-13.3885
T138P	5.96309	26.4192	-10.3503
T138R	3.50934	52.3053	-10.6461
T138L	2.92756	21.3631	-12.0511
T138S	1.05258	4.03422	-7.40542
T138D	5.29729	19.1	-13.9446
T138M	3.07374	23.3255	-9.1654
T138C	0.425155	1.83561	-13.1061
T138W	7.04892	101.825	-15.3617
T138K	6.10105	49.443	-9.59113
T138H	6.49628	51.4897	-13.3901
T139G	0.939366	8.31721	-12.1398
T139S	0.295035	2.30207	-7.39795
T139P	-2.41633	-2.95601	-9.79786
T139V	0.142553	8.14722	-9.69427
T139E	-0.225784	21.151	-12.702
T139L	-1.07326	2.94139	-10.1118
T139H	1.21815	15.4695	-12.3583
T139R	0.488116	32.6033	-9.95521
T139W	0.20334	61.3231	-14.6645
T139N	0.970739	6.86962	-9.35616
T139F	-1.0495	6.4203	-12.5937
T139C	0.59115	4.71316	-13.2456
T139Y	0.248694	14.4845	-13.0007
T139M	-0.970126	2.34815	-8.19934
T139Q	-0.361147	6.20892	-12.3858
T139D	1.16979	21.1032	-12.9095
T139A	0.261154	5.4617	-7.92199
L140Y	19.8191	79.6793	-11.9454
L140Q	3.16538	12.4322	-9.79808
L140N	3.49517	13.7611	-13.3579
L140E	4.09965	15.9759	-13.3473
L140C	3.15147	12.5293	-13.716
L140G	4.51824	17.8019	-13.0613
L140K	3.80591	16.1991	-11.3597
L140M	0.676941	2.53854	-7.83943
L140T	2.71575	10.6095	-11.6838
L140D	5.0035	18.6345	-14.9588
L140A	3.14284	12.2319	-12.4228
L140R	5.23054	21.4164	-9.0408
L140W	17.0557	68.3173	-10.9532
L140I	1.44928	5.54947	-6.96941
L140F	11.609	39.5303	-8.01898
L140H	10.4521	42.229	-10.8014
L140S	3.92831	15.5015	-10.0544
L140V	1.76641	6.55419	-8.30522
N141F	-0.305521	-1.35332	-10.2604
N141Y	-0.339354	-1.27083	-6.8805
N141C	0.615001	2.49528	-11.0637
N141P	-1.14982	-4.29827	-10.5786
N141T	0.226966	1.13307	-7.18308
N141L	0.056724	0.568123	-10.1627
N141E	0.576042	4.47422	-6.28726
N141G	0.64787	2.17606	-5.84148
N141Q	0.345393	1.86465	-7.79932
N141V	0.631307	3.01509	-9.42372
N141S	0.54063	2.14764	-5.05785
N141I	0.6144	2.68378	-8.68624
N141R	0.066242	-0.30187	-6.26137
N141W	-0.257215	-0.881929	-12.2518
N141A	0.27401	0.869359	-7.81238
N141D	0.158166	1.61066	-1.68683
N141K	-0.223236	-1.24686	-3.19109
N141H	0.171668	0.794254	-5.57595
N141M	-0.19731	-0.624749	-10.2189
N142E	1.38847	31.1596	-10.8365
N142P	8.0213	41.0957	-12.9403
N142R	1.29541	70.9542	-9.41154
N142F	0.303197	78.0671	-12.2699
N142Q	1.57938	23.4682	-10.6238
N142G	1.30424	8.02846	-8.63852
N142D	0.387657	14.7844	-6.55632
N142W	2.20494	126.462	-15.02
N142L	1.60004	17.9142	-12.3895
N142H	1.33127	57.9392	-7.46311
N142K	1.25293	39.5566	-6.89298
N142T	1.42827	12.6765	-7.87478
N142I	3.49111	22.5664	-9.57474
N142M	1.12882	27.9083	-12.2434
N142S	1.70374	10.4671	-6.36069
N142V	3.08718	16.9977	-11.6071
N142Y	0.776449	115.298	-8.92725
N142A	1.3943	7.77711	-10.8047
G143D	-0.428277	-0.845522	-2.82224
G143P	-2.29088	-13.3516	-2.48558
G143M	-0.824802	-6.40394	1.62032
G143H	0.252304	-3.99837	-1.16041
G143N	-0.198117	-3.00094	-0.397732
G143S	-0.16977	-0.660226	0.76205
G143Q	-0.926804	-4.62984	0.0698075
G143A	-0.547493	-3.82231	0.45924
G143I	-0.460107	2.25196	2.07162
G143F	-0.292295	-4.56627	-1.84028
G143C	-0.120563	-1.61032	-2.4083
G143L	-0.806148	-5.64056	0.653467
G143R	-0.418405	-6.01441	5.92848
G143K	-0.509903	-5.22005	5.73487
G143Y	-0.237026	-4.24165	-2.55395
G143T	-0.132367	2.97855	0.861908
H144Q	-0.271856	8.99071	-9.26867
H144E	-0.016754	7.32932	-13.7302
H144S	-0.001477	12.7937	-11.36
H144L	-0.200554	0.173397	-11.0279
H144A	0.050417	9.83431	-14.0314
H144F	-0.443809	9.78149	-11.7875
H144C	0.603013	10.0419	-13.029
H144P	-0.38572	12.7254	-10.8203
H144G	0.511423	13.8299	-13.1096
H144V	1.12787	15.4622	-13.8642
H144T	0.895103	15.3102	-13.308
H144D	0.075067	11.5409	-11.2597
H144W	-0.339369	32.1321	-14.2787
H144K	-0.331042	10.8566	-12.0889
H144I	0.682174	11.953	-12.7541
H144M	-0.332496	0.443082	-15.0774
H144R	-0.6327	11.3302	-8.63158
S145D	6.70696	17.9421	-10.4722
S145W	27.5674	108.551	-8.74113
S145H	9.81416	41.6255	-9.61128
S145K	7.3961	28.8873	-9.45318
S145V	1.88112	6.83446	-8.93471
S145T	3.67099	14.498	-6.89586
S145E	8.98511	32.1055	-11.3529
S145N	4.61947	19.1699	-7.78447
S145Y	17.5924	70.4216	-6.62615
S145A	-0.615867	-2.20357	-5.80542
S145L	7.27157	29.5233	-6.64263
S145P	5.68867	28.0849	-8.39103
S145C	-0.262727	-1.64068	-7.95584
S145G	0.740353	3.23138	-7.88259
S145Q	6.2371	30.8743	-10.7976
S145M	4.03502	15.1035	-9.98117
S145R	7.80791	39.1545	-7.85595
S145I	5.21475	21.4214	-8.31276
S145F	12.4873	57.2343	-4.85412
N146M	-0.900691	-9.95813	-11.6791
N146Q	-0.688544	-4.66733	-10.5746
N146Y	-1.06679	-11.0907	-9.34378
N146I	-0.898158	-6.875	-9.37727
N146G	0.595971	1.87401	-9.46249
N146F	-1.38822	-12.395	-12.5702
N146P	0.731123	2.93127	-12.2922
N146E	-0.527632	0.951177	-10.1916
N146V	-0.688205	-6.38129	-11.6976
N146A	-0.300427	-3.68637	-10.288
N146C	-0.141406	-3.81947	-12.4887
N146H	-0.33811	-3.97038	-8.23112
N146S	-0.065313	-1.55372	-6.49653
N146K	-1.02148	-6.36421	-5.81295
N146T	-0.476711	-3.86641	-8.53559
N146W	-0.584843	-11.4329	-14.8016
N146L	-1.08406	-9.86498	-11.7105
N146R	-0.944214	-5.97515	-9.02455
D147L	0.079244	-2.7397	-8.61687
D147F	-0.473708	-2.1705	-8.08044
D147R	0.312257	2.60471	-4.76518
D147H	0.215163	3.04969	-3.25942
D147V	2.13209	7.91125	-8.02798
D147K	-0.075079	-0.364927	-3.1716
D147M	0.081064	-2.50808	-8.52838
D147E	-0.00386	1.94642	-4.34556
D147T	2.02755	8.70509	-5.42257
D147G	-0.11736	-2.36811	-1.06346
D147P	4.95584	20.1772	-8.86415
D147I	1.90345	6.49509	-7.67633
D147S	0.714841	1.68646	-2.44477
D147C	0.516989	0.669561	-8.60643
D147W	-0.230982	0.409671	-8.60196
D147Q	0.190585	1.12338	-5.89667
D147A	0.855976	0.75643	-5.61474
T148W	9.41241	48.116	-16.4289
T148F	8.07453	38.4323	-14.4584
T148A	1.93174	7.89661	-9.53201
T148C	1.64076	6.72263	-14.4287
T148V	2.49164	10.1946	-11.5729
T148Q	2.26889	9.9658	-14.4962
T148M	1.25158	5.20401	-9.85768
T148S	1.2671	5.26175	-8.42879
T148P	6.74383	26.6244	-11.4759
T148H	5.88643	27.7663	-14.3535
T148R	1.19148	11.9656	-11.2432
T148Y	12.1177	65.5877	-14.3843
T148N	2.20298	10.303	-11.0695
T148D	3.5969	12.3849	-14.4941
T148E	3.74918	14.4902	-13.9292
T148L	2.71474	11.3458	-12.8031
T148G	2.26059	9.24724	-13.6874
V149C	0.268657	1.04886	-9.42306
V149Y	0.584128	2.14537	-7.51265
V149N	-0.174058	-0.415967	-5.21151
V149H	0.500067	1.81729	-7.81587
V149A	-0.280935	-1.15422	-4.38648
V149T	0.370052	1.43314	-1.23835
V149W	0.554254	2.24216	-9.88613
V149D	1.07009	4.21873	-7.28971
V149Q	-0.237821	-0.142128	-8.28117
V149K	0.134345	0.823546	-5.27789
V149L	-0.753363	-2.08587	-4.63271
V149P	0.502373	2.62393	-8.28379
V149R	1.29429	3.79894	-5.65713
V149E	0.670861	2.48016	-7.45089
V149M	-0.691869	-1.97749	-4.66876
V149F	0.407553	1.33869	-5.53025
V149S	0.211101	0.824628	-3.81492
V149G	0.577735	2.0616	-7.26223
H150I	0.202519	0.330715	-8.09131
H150A	-0.069701	-0.490895	-9.04989
H150C	0.351653	0.975371	-6.20462
H150R	-0.872562	-3.821	0.944569
H150E	-0.336542	-1.76712	-9.24711
H150Q	-0.080823	-0.467111	-5.242
H150W	-0.284072	-1.16209	-7.35891
H150G	0.4885	1.48702	-6.13203
H150P	-0.086523	-0.089442	-7.2747
H150T	0.727934	2.40327	-8.17196
H150F	-0.118319	0.420685	-8.41237
H150V	0.430637	1.52957	-8.70037
H150M	-0.050732	-0.098968	-8.44029
H150S	0.30834	0.95489	-6.16166
H150L	-0.107302	-0.689803	-6.00688
H150K	-0.318528	-1.4612	-4.67169
H150D	-0.300789	-1.88677	-9.28785
D151L	-0.789548	-3.0303	-13.7947
D151E	-1.22692	-4.99652	-8.17536
D151A	0.030258	0.177549	-9.79998
D151F	-0.705843	-2.76037	-12.9393
D151P	-0.652467	-2.54259	-13.5596
D151I	0.206561	0.930783	-12.2762
D151R	-0.586839	-2.38141	-12.2682
D151M	-0.871683	-3.25826	-14.9179
D151V	0.523787	2.22114	-9.53448
D151W	-0.426854	-1.74358	-15.2455
D151T	0.514586	2.16518	-12.5761
D151C	-0.163804	-0.632234	-12.2324
D151G	0.404693	1.66548	-7.96103
D151H	0.053731	0.414577	-9.31839
D151S	0.150746	0.658094	-10.4126
D151K	-0.708573	-3.02198	-11.678
D151Q	-0.57595	-3.06071	-13.1272
R152T	1.90645	7.42992	-11.13
R152H	1.07041	4.00441	-8.74962
R152C	1.43258	5.60499	-9.37449
R152N	2.10334	7.9	-11.8749
R152Q	1.69488	6.09199	-9.46243
R152Y	-0.261801	-1.38049	-12.1712
R152D	3.28307	9.03578	-13.7086
R152L	-0.03388	-0.743068	-10.0533
R152P	3.29352	12.6516	-10.5262
R152F	-0.583853	-2.66545	-13.5287
R152V	1.47247	5.69589	-12.5654
R152A	1.92217	7.54216	-12.8916
R152I	1.5648	4.28537	-10.1975
R152E	3.10064	9.44556	-13.1158
R152G	3.98237	15.8943	-9.21794
R152W	0.675148	1.98837	-9.99169
T153G	0.217353	2.68387	-8.61609
T153W	-0.596022	-0.926132	-12.1136
T153E	-0.419498	-1.85151	-9.57
T153L	-0.865405	-2.42699	-8.56122
T153S	0.171067	1.48875	-2.21885
T153K	-0.942772	-2.13061	-6.47783
T153M	-1.17583	-3.68621	-6.81156
T153H	0.072556	1.46371	-9.17951
T153Q	-0.584037	-1.22479	-9.88168
T153C	-0.20296	0.469627	-10.3298
T153D	0.222713	0.976008	-9.47804
T153R	-1.0215	-2.39784	-7.07347
T153P	2.88731	11.0051	-8.76103
P154R	0.944665	9.45922	-7.59906
P154L	0.835797	7.37322	-7.41021
P154G	1.11794	7.59938	-10.3751
P154V	1.55345	11.2039	-10.519
P154F	0.88388	6.94041	-10.1862
P154E	0.928801	7.83809	-10.7588
P154D	0.896857	12.1592	-11.4256
P154Q	0.949877	7.08376	-7.57529
P154A	1.09118	4.67369	-6.60632
P154C	1.3078	7.92618	-12.2305
P154S	1.13308	4.92577	-5.34289
P154K	1.01499	7.98664	-9.55634
P154I	1.56873	12.5691	-10.7935
P154W	0.604929	11.0933	-11.5446
P154N	0.974098	8.79425	-10.5512
P154Y	0.896773	6.61116	-10.3811
P154M	0.532309	5.23947	-11.773
Y155A	0.684947	6.11124	-10.5
Y155C	0.704235	6.90325	-7.5181
Y155D	0.568188	4.90798	-8.80799
Y155I	1.06055	9.07356	-10.2848
Y155E	0.293367	-1.03584	-10.6739
Y155S	0.488525	7.59089	-7.6952
Y155Q	0.462316	8.06731	-7.76255
Y155N	0.637777	5.33829	-6.74539
Y155K	0.275015	7.88127	-8.9782
Y155R	0.529297	10.0321	-6.88556
Y155L	0.063261	0.240132	-8.50129
Y155G	0.965941	9.91451	-10.1414
Y155V	1.00028	4.51355	-10.4092
Y155W	0.408221	3.35718	-9.33984
Y155P	1.52973	10.2415	-10.3054
Y155T	0.757771	5.2292	-10.6885
Y155F	-0.000288	-0.361103	-4.99574
Y155M	0.297912	-0.613806	-11.8068
R156D	5.15736	17.0682	-14.2268
R156K	2.38964	8.21528	-8.70448
R156F	7.95537	29.2683	-14.2253
R156C	3.00845	10.5194	-9.88277
R156Y	9.85991	38.5807	-12.7886
R156T	3.21952	11.8987	-11.585
R156P	2.36334	13.9772	-10.4351
R156I	3.23546	11.2162	-11.7135
R156V	3.34069	11.5875	-13.5388
R156G	4.1117	14.6109	-9.61324
R156N	3.66657	15.3413	-12.4597
R156E	6.56776	23.7495	-13.0866
R156M	1.8627	5.81195	-11.792
R156A	2.72959	9.17055	-13.1696
R156H	7.30065	34.0067	-9.11892
R156S	3.04459	10.4999	-9.75342
T157R	-0.248853	54.2228	-10.261
T157Y	-0.460667	58.7487	-13.4034
T157D	2.35576	11.4471	-13.3854
T157E	0.951799	14.3372	-12.913
T157S	0.397277	5.09586	-6.52036
T157G	1.17635	9.89703	-11.6403
T157P	0.157991	4.28872	-10.3587
T157K	-0.413261	18.4831	-9.46605
T157H	0.045596	31.6204	-12.3657
T157W	-0.310332	107.827	-15.268
T157M	-1.08807	4.02444	-8.59321
T157A	0.249161	5.17727	-6.88791
T157N	1.31179	3.11047	-8.95737
T157Q	-0.081082	11.0449	-12.3442
T157F	-0.754393	43.1007	-13.2425
T157V	-1.21612	-2.34532	-9.84246
T157L	-0.914366	5.4487	-12.058
T157C	-0.199799	2.88915	-12.7606
L158N	2.8786	10.016	-15.3761
L158A	3.10076	12.9071	-14.076
L158T	3.14856	12.3202	-13.6353
L158G	4.43327	18.0752	-15.2472
L158V	1.97626	8.25786	-8.90214
L158F	12.3396	49.0931	-9.69572
L158K	3.87288	15.9072	-14.4603
L158S	3.9974	16.4678	-12.1642
L158D	5.05441	20.3461	-17.2915
L158M	0.356538	2.40494	-8.89831
L158H	9.46664	38.8006	-12.719
L158E	2.57016	10.3412	-15.8589
L158C	2.59073	10.568	-14.5425
L158W	24.4266	80.0492	-13.533
L158Q	2.43957	9.89503	-12.016
L158Y	24.006	78.1102	-14.1967
L158R	9.53763	44.014	-11.7164
L159A	3.78453	15.4753	-12.9541
L159E	5.55998	21.9088	-14.9515
L159R	9.13756	48.7101	-10.5404
L159N	4.7231	18.1438	-14.5083
L159T	2.68435	10.501	-12.9749
L159Q	4.07656	19.52	-10.6509
L159Y	6.32442	42.8862	-11.9864
L159C	3.29733	13.0908	-13.342
L159V	1.73584	6.93124	-8.19143
L159I	2.48203	10.2328	-7.42712
L159K	4.64532	25.6818	-13.2915
L159P	5.9967	24.064	-10.684
L159M	0.653926	6.48352	-7.5349
L159D	6.03253	24.0803	-16.5962
L159G	4.7413	21.5725	-14.6177
L159H	3.75133	16.9738	-11.198
L159S	5.46353	22.3512	-10.9983
L159W	11.2786	79.309	-11.4986
M160H	7.27024	29.8786	-13.0531
M160Y	8.36335	34.0044	-12.5503
M160V	1.99131	7.40598	-6.59366
M160G	4.62215	18.9543	-11.7335
M160T	2.94869	12.1069	-7.28917
M160E	2.9696	12.8296	-11.3439
M160Q	1.55112	7.28154	-9.77711
M160K	1.58072	6.11629	-7.48508
M160R	1.68965	5.27944	-7.88523
M160A	2.76808	11.6756	-9.56579
M160F	10.5118	46.9166	-10.2519
M160W	10.2472	36.2177	-11.9218
M160L	2.1832	8.29098	-6.33242
M160N	1.65055	7.18578	-11.2515
M160D	3.48229	14.4074	-14.9602
M160S	2.93222	11.5389	-9.17964
M160P	4.82234	20.2901	-12.6507
M160C	2.14722	9.03665	-13.0258
N161S	0.791502	3.47764	-0.400162
N161I	1.19201	6.52073	-8.74619
N161D	3.98357	16.3253	-7.82869
N161F	6.32392	18.5711	-10.9072
N161W	5.10507	14.815	-13.1819
N161M	-0.76182	-3.31754	-10.9148
N161L	-0.335613	-0.897491	-10.9964
N161K	0.588859	1.63312	-7.39967
N161A	1.07079	4.43444	-8.28034
N161Y	5.86351	24.9641	-9.18053
N161H	7.4745	30.2439	-7.31608
N161E	1.2265	6.13098	-10.9271
N161Q	-0.002382	0.288737	-9.77604
N161G	2.27074	9.62073	-6.21161
N161T	-0.887614	-3.14679	-6.14869
N161R	0.21872	1.28296	-7.67145
N161P	3.76966	11.6987	-11.2355
N161V	0.98566	4.11021	-10.2559
N161C	0.496184	1.88556	-8.33904
E162V	0.952457	4.06211	-8.31665
E162T	1.54524	7.13228	-10.1174
E162K	0.211861	5.66802	-5.47496
E162W	1.00385	4.70635	-13.7413
E162H	1.01563	7.56771	-10.6254
E162G	2.57594	11.1387	-7.57991
E162Y	0.501111	4.77541	-12.0339
E162N	1.63373	7.19028	-9.7933
E162S	2.05007	9.45393	-10.4563
E162C	1.65923	7.29913	-14.908
E162M	-0.02029	2.1526	-11.5684
E162R	-0.019121	7.54348	-9.62206
E162A	1.49435	6.02634	-7.52788
E162P	-0.525544	-2.01641	-9.92534
E162L	0.129818	1.00676	-11.8067
E162I	0.742823	3.1599	-11.9107
E162F	0.368617	4.7204	-14.1679
E162Q	0.997274	5.21567	-6.57908
E162D	2.11199	8.75515	-6.30927
L163C	2.79898	12.0274	-14.2218
L163T	3.30496	14.4775	-12.5486
L163H	2.59935	13.0342	-11.6025
L163V	1.82548	8.85863	-7.63514
L163Q	3.53101	14.5868	-10.7431
L163S	4.04147	17.3039	-11.2781
L163Y	2.99642	12.372	-12.9029
L163R	3.14009	15.3131	-10.0917
L163N	3.11193	13.3676	-14.1237
L163P	4.94029	21.3174	-10.3734
L163K	3.27656	15.5095	-12.7537
L163I	1.14635	4.6471	-6.08454
L163A	3.28022	14.2001	-13.2304
L163D	5.41506	20.7885	-16.0187
L163M	0.14606	1.12923	-8.02255
L163W	4.51136	21.6068	-11.8628
L163G	4.81311	19.6113	-14.7159
L163E	4.30582	17.0095	-14.3602
G164S	3.39359	34.3788	-8.25226
G164I	3.77016	66.1466	-14.5272
G164F	3.33424	83.2563	-14.0927
G164Q	2.56098	49.5412	-13.6018
G164L	2.62418	44.6176	-14.4082
G164T	4.40451	47.8384	-13.2771
G164Y	3.4898	77.8114	-13.4705
G164W	3.60269	69.1824	-11.6642
G164V	4.09517	44.6212	-10.8677
G164H	3.80682	79.386	-13.4582
G164A	2.87215	22.213	-9.18104
G164N	2.83548	37.6107	-11.0425
G164K	2.36182	49.3885	-12.1303
G164E	3.33075	48.5275	-9.4026
G164P	7.32378	46.8287	-14.9177
G164M	2.13551	39.1495	-14.5035
G164R	1.58937	47.4389	-9.17035
V165N	0.358975	6.58104	-11.605
V165D	0.179338	12.9211	-11.2387
V165F	-0.624158	25.9567	-8.78963
V165L	-0.359365	2.6258	-7.0001
V165E	0.216621	8.67974	-9.80165
V165P	4.14974	16.5962	-12.4329
V165W	0.328533	35.5182	-12.9937
V165H	0.511863	24.0974	-12.8529
V165K	0.022116	1.16319	-10.6902
V165G	1.96521	14.218	-9.69821
V165T	0.487369	5.05621	-8.51999
V165R	0.059547	0.242031	-10.8049
V165Y	0.126561	28.5118	-11.8259
V165S	1.24317	11.1928	-10.0084
V165C	0.367795	5.77604	-12.6806
V165M	-0.108995	1.87795	-6.88819
V165Q	0.218296	5.8326	-11.8373
P166H	2.11985	45.5014	-10.9932
P166C	1.44475	9.49065	-14.9527
P166Y	0.871466	80.7193	-13.9142
P166K	1.29026	24.9838	-13.4638
P166F	0.707376	51.5828	-13.7015
P166R	1.35262	33.2106	-10.7156
P166N	2.5835	11.7855	-14.0456
P166M	0.612253	9.78895	-14.8345
P166G	2.83698	14.8589	-13.9029
P166V	1.84141	10.1211	-13.7173
P166W	1.72872	77.2229	-15.5918
P166I	2.20328	14.9485	-13.8798
P166E	1.45133	9.6011	-14.4821
P166L	2.83812	12.1823	-9.78216
P166D	3.47683	19.115	-14.7369
P166A	1.64156	10.4475	-9.41857
P166S	2.20692	14.3342	-8.11262
F167G	5.74176	21.7182	-14.3995
F167P	1.44751	5.19589	-11.6234
F167D	4.61853	17.9158	-15.3243
F167Y	1.35864	5.0973	-8.39021
F167W	1.22795	3.84154	-12.5298
F167K	2.9621	11.579	-15.7632
F167H	2.65814	10.7031	-12.7497
F167Q	3.50106	13.2063	-15.4793
F167M	0.550919	2.30252	-11.854
F167A	3.6187	13.9605	-12.7112
F167I	2.66688	10.8195	-9.4582
F167C	3.59251	14.8674	-10.3298
F167N	3.64478	14.038	-13.8792
F167R	3.09712	11.8073	-13.857
F167V	2.31534	9.73192	-9.75302
F167L	1.76798	7.26629	-7.69569
F167E	4.04613	14.8755	-16.763
F167S	4.52499	18.6923	-8.60917
F167T	3.99641	16.5907	-13.3406
H168P	-0.427379	-0.564691	-9.47334
H168S	-0.258284	0.953582	-8.55933
H168A	-0.235149	0.505383	-11.6808
H168G	-0.813754	-2.32135	-11.4233
H168Y	-1.26294	-4.25101	-4.88275
H168R	-1.25946	6.51466	-5.91254
H168L	-1.44352	-2.66913	-8.952
H168E	-0.517497	10.3035	-11.7875
H168F	-0.858706	-5.11331	-9.32571
H168Q	-0.800852	6.41095	-6.816
H168C	-0.534463	0.037869	-10.3088
H168T	0.68765	4.03606	-10.2806
H168D	-0.68998	2.43192	-9.33599
H168W	-0.291891	10.6287	-12.1913
H168K	-1.42391	4.62055	-9.87593
H168I	-0.257958	3.20194	-11.1976
H168V	-0.005607	2.58768	-11.5615
H168M	-0.996159	-0.321963	-13.236
L169Q	0.631791	8.5596	-10.6839
L169W	-0.03052	35.3225	-11.1361
L169P	-0.137761	4.65945	-9.68899
L169I	0.711073	3.43226	-7.30461
L169V	0.905998	9.15309	-7.94496
L169S	0.613484	11.397	-10.6335
L169E	0.464468	17.2493	-14.7156
L169C	0.809521	8.00325	-14.0597
L169M	-0.274538	-1.31484	-8.16799
L169K	0.106391	4.54713	-12.9468
L169R	0.359217	12.3908	-10.1948
L169H	1.04143	12.7342	-11.1032
L169T	1.02565	10.8993	-12.5978
L169G	0.873164	12.8484	-14.3924
L169Y	0.790343	17.7741	-11.6913
L169A	0.795093	9.4362	-12.4907
L169D	0.61485	19.3458	-16.234
L169N	0.822469	11.3519	-14.3384
G170Q	-0.077226	8.27341	-9.6547
G170S	-0.150261	4.7844	-5.96836
G170Y	-0.488908	5.39133	-10.4104
G170C	0.243019	3.17043	-9.77486
G170W	-0.281654	11.6525	-9.79436
G170A	-0.067014	0.945873	-7.12976
G170H	0.269709	8.96073	-9.3323
G170P	0.401141	0.785815	-12.6589
G170K	-0.541129	5.40263	-8.11695
G170L	-0.38588	2.15104	-10.486
G170N	-0.413366	6.42357	-6.72416
G170F	-0.520398	2.96765	-11.4197
G170M	-0.504228	0.35196	-8.97413
G170T	0.869796	9.2643	-9.34443
G170I	0.777217	3.88896	-10.9569
G170D	-0.420638	10.1913	-6.44038
G170R	-0.469763	7.52802	-6.2211
T171F	21.4114	110.34	-13.3785
T171L	5.68753	14.0646	-11.8106
T171K	13.7013	53.57	-8.62542
T171H	19.6555	80.6989	-12.224
T171Q	11.4186	40.5508	-11.6277
T171W	37.0324	161.428	-14.9816
T171S	1.36724	5.40798	-6.40774
T171D	6.43001	20.6774	-12.7867
T171N	4.87255	19.3392	-7.88086
T171Y	26.713	123.098	-13.1943
T171I	4.42704	19.4547	-7.86878
T171V	1.40945	5.58516	-10.3709
T171P	8.30682	38.4105	-9.99623
T171R	17.4258	57.1577	-9.47417
T171C	2.07098	8.40226	-14.0644
T171E	8.49743	37.5795	-12.0885
T171M	7.04217	27.453	-8.44023
T171A	1.62691	6.08786	-7.67785
T171G	3.57106	13.095	-11.8143
K172T	0.612821	5.31351	-8.27063
K172L	-0.237034	-2.62995	-10.9203
K172R	0.074755	-2.17205	-2.32586
K172A	0.686464	5.95089	-10.4565
K172N	0.733488	5.11727	-6.95668
K172V	0.310111	2.16193	-11.6755
K172M	-0.106655	-1.14684	-9.08598
K172F	0.210106	7.25482	-13.8704
K172P	-0.036162	1.07022	-11.2188
K172S	0.963208	9.1494	-8.69349
K172G	1.45931	10.8993	-9.18184
K172C	0.66868	3.87678	-13.29
K172H	0.887418	7.95374	-9.9267
K172W	0.430266	13.4702	-11.3245
K172E	0.45179	7.55962	-7.82231
K172D	0.785126	13.7425	-11.1107
K172Y	0.15952	7.46027	-11.9843
K172Q	0.297494	0.929529	-6.99706
K172I	-0.318636	-0.685213	-10.3942
Q173H	1.99623	35.0667	-7.44945
Q173I	0.351014	13.8252	-12.9629
Q173R	0.21827	28.145	-6.32464
Q173Y	1.33118	49.7882	-11.5757
Q173G	1.37544	13.0291	-12.0437
Q173T	1.17075	10.3921	-10.9806
Q173V	0.853956	9.8657	-12.3168
Q173S	1.42909	11.682	-10.5535
Q173N	0.961735	6.80336	-10.4179
Q173C	0.404555	6.71954	-14.6182
Q173M	0.10437	0.72802	-10.9513
Q173E	-0.123557	9.28141	-7.71528
Q173A	0.970384	10.1813	-11.5749
Q173W	1.80016	77.4809	-12.144
Q173F	1.52759	35.7581	-12.9599
Q173P	0.091637	16.33	-9.7976
Q173D	0.089017	10.6231	-12.2908
Q173L	0.309963	3.72827	-9.27957
V174Q	1.11353	6.73357	-12.9774
V174N	2.29969	7.4584	-12.8937
V174A	1.53128	6.06707	-7.9539
V174C	1.22656	4.67416	-13.3473
V174W	1.08787	4.40757	-13.8133
V174T	1.66671	6.14598	-9.83875
V174D	1.9894	10.2138	-12.2634
V174E	2.03119	8.82945	-10.2816
V174K	0.566678	4.59495	-12.0705
V174I	0.248125	1.14917	-5.84125
V174S	2.04802	8.46138	-11.6955
V174L	0.851349	4.80695	-8.02455
V174F	0.837717	4.21452	-10.07
V174P	3.17902	12.2608	-13.0057
V174G	2.57502	10.604	-10.55
V174R	0.358488	4.2168	-12.0764
V174Y	1.25424	6.37195	-12.9113
V174H	1.49059	9.54011	-14.1874
C175H	8.91585	50.1494	-13.1805
C175S	4.55849	19.0914	-10.3204
C175E	5.95347	47.6721	-16.2908
C175M	4.47981	32.827	-15.4012
C175Q	5.48522	41.9021	-15.4195
C175T	6.89325	26.4588	-14.6798
C175K	6.13904	42.9431	-15.6297
C175L	6.02184	28.8424	-12.4447
C175W	6.57904	98.2495	-11.5244
C175P	9.266	37.3882	-14.7446
C175A	4.60783	18.7601	-13.5996
C175R	6.13263	59.0036	-10.5232
C175V	7.29424	29.4296	-13.474
C175G	4.19989	17.2434	-11.0622
C175D	5.53395	30.4225	-14.2456
C175N	4.7653	23.8297	-14.0052
C175I	7.74447	35.73	-14.4236
I176T	0.400066	13.4251	-9.04078
I176K	-0.064641	19.8613	-12.2934
I176P	0.180657	6.14792	-14.4141
I176L	0.023048	0.362107	-8.31046
I176Q	0.104587	13.7971	-15.6809
I176S	1.06515	16.8363	-11.2549
I176V	0.260857	5.3911	-5.60595
I176N	0.361522	11.1996	-11.1425
I176W	0.253293	92.8357	-16.9082
I176M	0.244157	-2.20325	-8.37145
I176A	0.920073	13.9842	-12.1695
I176D	0.42237	18.8413	-15.4141
I176E	0.258851	17.5355	-15.4932
I176F	0.382232	47.7362	-9.97797
I176R	0.001647	42.644	-12.601
I176G	1.43613	19.1149	-14.3864
I176Y	0.394075	70.1826	-13.4139
I176H	0.800794	41.3609	-14.6678
I176C	0.510827	11.5703	-14.2672
A177L	12.0229	47.0734	-13.4103
A177C	3.15627	14.6803	-12.4986
A177K	17.3485	68.6755	-13.5875
A177I	11.1936	45.8821	-13.0972
A177N	10.6613	43.0073	-13.5286
A177M	11.3899	50.7664	-12.8682
A177G	1.29013	5.27644	-7.40245
A177S	1.80196	7.2161	-7.67054
A177Y	46.1551	194.67	-14.9097
A177P	7.70793	32.9763	-10.858
A177H	30.7332	125.552	-15.0999
A177Q	15.6663	66.4597	-14.8054
A177D	12.0144	45.171	-11.2452
A177F	38.5592	142.143	-13.7583
A177R	26.7174	103.769	-13.2848
A177W	47.9776	217.891	-16.2318
W178N	3.25014	13.3396	-14.7429
W178Q	3.57131	14.5637	-12.5394
W178F	1.55182	6.05098	-10.9834
W178C	3.61471	14.6687	-9.01032
W178Y	2.85875	11.9301	-10.7956
W178R	3.26086	13.791	-8.80423
W178P	4.21408	15.4215	-13.3917
W178D	3.76221	16.8037	-15.5507
W178E	4.07096	14.1856	-14.2491
W178K	4.27853	17.099	-13.6547
W178G	4.10032	15.5415	-10.3716
W178M	3.15679	15.2871	-13.1507
W178S	3.42832	12.8203	-10.5752
W178T	4.29725	17.7831	-14.5703
W178H	2.71484	10.9164	-13.5089
W178I	3.66996	15.3056	-13.6969
W178V	3.26214	13.6009	-13.237
W178A	3.58995	13.0851	-14.1865
S179E	5.45983	24.3109	-14.438
S179C	1.63025	6.4122	-9.85004
S179Q	3.68886	15.4444	-13.5736
S179N	3.2676	14.2118	-9.76958
S179T	1.7555	16.5821	-9.16175
S179A	1.95535	7.56075	-9.35251
S179V	3.10417	13.8778	-12.729
S179W	5.66109	23.4219	-12.3008
S179M	2.80122	10.4864	-13.4061
S179R	1.50681	7.53682	-9.10929
S179H	4.70259	24.6387	-12.8643
S179G	3.20837	12.8545	-9.236
S179K	1.85679	9.5293	-12.4982
S179F	2.67595	10.6091	-9.74604
S179D	5.99351	25.6994	-13.1842
S179I	3.38662	13.7673	-11.0003
S179L	4.38486	17.8915	-9.27635
S180D	6.08223	23.6691	-13.1371
S180R	15.6329	60.7959	-10.1841
S180L	5.61288	21.373	-10.2975
S180E	10.8558	43.7279	-15.0067
S180W	32.007	128.425	-13.1758
S180C	0.074622	0.410063	-10.1051
S180G	1.09239	4.21226	-9.23802
S180K	6.68892	29.6143	-13.056
S180F	13.2894	58.5932	-10.3963
S180V	1.33042	5.37505	-13.0557
S180T	0.104503	0.363556	-9.30421
S180Q	7.62337	30.7077	-14.2105
S180M	2.4575	14.5998	-13.7469
S180H	8.28754	33.5215	-13.3836
S180A	-0.157657	-0.680925	-8.34593
S180Y	17.0695	72.2476	-11.3562
S180P	3.94408	18.5399	-10.8143
S181K	13.8494	57.0381	-11.8489
S181G	1.31711	5.2605	-9.71563
S181Y	19.2754	78.1642	-9.99012
S181R	18.6709	76.6783	-9.54517
S181C	1.13625	4.59165	-9.55569
S181D	8.43926	35.4263	-12.6628
S181N	6.29976	25.3673	-8.42385
S181M	6.47771	27.7696	-11.6638
S181A	0.084925	0.346313	-8.60216
S181F	23.2278	89.15	-8.70285
S181W	35.4239	140.893	-11.4761
S181E	13.1842	52.8562	-13.908
S181V	2.62023	10.1164	-11.453
S181T	2.00322	8.74843	-7.12116
S181I	6.01809	23.3071	-9.64409
S181L	5.67378	23.6707	-7.00323
S182R	15.3078	67.2091	-9.68119
S182T	1.28189	4.47983	-7.86809
S182C	1.48259	5.40762	-9.6958
S182W	20.6414	83.3911	-12.2049
S182E	7.4041	33.2741	-14.5151
S182Y	16.0498	75.0217	-9.96893
S182P	7.61389	19.542	-10.036
S182D	2.80411	19.3805	-13.0899
S182V	1.84853	7.40369	-11.764
S182I	4.34621	18.1215	-10.2961
S182H	17.3667	82.4289	-12.1357
S182F	12.4654	48.1897	-9.15557
S182G	1.90755	7.23106	-9.55833
S182M	5.89737	22.8158	-12.8619
S182Q	10.5372	41.7048	-13.2822
S182N	4.67996	19.0501	-9.3668
S182A	0.887425	3.14768	-7.91762
S182K	11.436	45.6532	-12.5236
S182L	4.47412	20.0587	-9.34553
C183D	9.22247	36.3573	-13.5779
C183S	6.96251	27.8074	-9.97603
C183A	5.80329	23.2138	-13.741
C183G	4.77611	19.0745	-10.5179
C183I	6.77763	26.9164	-14.0983
C183P	11.037	44.0666	-14.16
C183E	10.6488	43.1047	-15.4403
C183L	9.44041	37.387	-12.5739
C183Q	8.37533	34.5812	-15.0177
C183V	6.62438	26.2994	-13.1626
C183K	7.27927	29.0992	-14.9261
C183F	8.06226	31.9096	-10.5371
C183N	8.47199	33.6749	-13.6567
C183W	14.1454	55.0579	-10.9767
C183H	9.73902	38.6888	-13.0702
C183R	10.9123	43.527	-9.89885
C183T	11.6265	42.6706	-14.7914
C183M	5.71897	22.7594	-15.1223
H184A	1.71902	7.00279	-12.2071
H184D	2.84721	11.0156	-10.572
H184P	3.04939	13.2161	-10.0186
H184W	6.95842	28.7839	-11.3799
H184S	2.93936	12.763	-9.35121
H184K	0.249875	1.29171	-11.1672
H184T	1.54138	6.68148	-11.863
H184M	0.550536	-0.602919	-13.2945
H184R	1.45381	5.63811	-7.46043
H184E	2.51677	10.03	-12.695
H184V	3.4023	14.1256	-11.9923
H184G	3.39129	13.6522	-11.6665
H184C	1.0402	4.22066	-10.4542
H184L	1.51419	6.32901	-9.54056
H184F	1.78564	7.38576	-7.33034
H184I	6.18323	22.8684	-11.1095
D185Q	5.90751	27.9636	-13.9175
D185V	3.8403	15.4954	-11.0735
D185H	15.0608	65.4929	-10.0244
D185A	3.53391	14.4659	-10.9056
D185I	4.73865	18.8409	-13.4662
D185F	13.1148	51.7792	-14.0457
D185G	4.45241	18.0316	-8.6382
D185S	4.26716	17.7028	-10.8506
D185K	8.11682	31.9305	-12.5252
D185P	4.46947	18.2122	-14.8356
D185M	4.33332	14.815	-15.9787
D185T	5.36534	22.2186	-13.0113
D185R	8.01716	33.7951	-13.2553
D185C	4.10932	16.8782	-13.2095
D185E	7.11061	28.3779	-8.86585
D185W	18.4878	73.6108	-16.2881
D185L	4.86138	21.0161	-14.8879
G186I	22.7	91.7092	-13.1812
G186W	31.135	118.319	-11.111
G186R	16.7217	67.4396	-7.99584
G186T	19.3021	79.0454	-12.5967
G186H	23.0733	96.9586	-12.5422
G186Y	25.1674	102.592	-12.488
G186P	22.5754	93.1017	-14.1301
G186M	14.4013	57.9102	-13.3655
G186D	19.084	78.6734	-8.17344
G186F	24.6342	103.394	-13.4057
G186A	7.45096	30.4126	-9.29054
G186S	11.1612	45.6991	-7.89314
G186Q	16.7345	67.9119	-12.4231
G186C	12.274	50.2969	-10.2221
G186N	18.8303	77.042	-10.2579
G186K	16.1402	65.9596	-10.6595
G186L	19.0079	77.7042	-13.2217
K187E	1.73879	6.91089	-6.69257
K187Q	0.257332	0.894932	-7.22472
K187G	2.71314	11.2139	-10.4744
K187C	1.85975	7.82932	-14.0387
K187I	0.130939	0.878955	-7.44793
K187R	0.767094	2.71143	-5.18208
K187Y	1.23755	5.33566	-11.4534
K187T	1.76543	7.3641	-7.37951
K187A	1.78642	7.49947	-10.1108
K187V	0.469637	2.24958	-9.76391
K187N	1.02972	4.42953	-6.48164
K187S	1.75975	7.26101	-9.188
K187M	0.486175	1.98601	-7.88704
K187F	1.11173	4.86726	-12.8114
K187L	-0.289038	-0.965882	-10.0233
K187D	2.12682	8.75718	-10.5062
K187P	1.94018	8.59601	-11.6097
K187H	1.25266	5.09181	-10.3268
K187W	1.53893	5.91425	-12.4175
A188H	3.51518	24.7089	-10.5029
A188Q	0.898331	9.55637	-8.96679
A188W	2.61327	14.3943	-12.0082
A188C	0.661113	2.9294	-11.4167
A188L	2.43037	14.8804	-10.0431
A188P	4.9964	21.0098	-9.41559
A188G	0.608086	2.36639	-5.09552
A188N	1.0152	5.47637	-8.72693
A188F	2.1105	10.2025	-10.5952
A188M	1.00509	6.76769	-9.70726
A188Y	1.50413	11.9929	-10.8107
A188S	0.022988	1.98052	-4.30373
A188R	1.93738	4.32575	-9.22971
A188K	2.233	12.3743	-8.53131
A188I	3.67521	17.3737	-10.4148
A188D	2.47969	11.2003	-6.51561
W189N	4.04192	15.9785	-14.6874
W189V	2.92492	11.7181	-12.8787
W189M	1.08792	4.47485	-12.0982
W189K	2.95378	11.5616	-12.739
W189P	2.22569	8.88567	-13.394
W189E	3.24845	13.5951	-13.9335
W189Y	1.32608	5.7446	-10.5382
W189A	3.52057	14.1444	-13.7966
W189H	3.49838	13.8745	-13.1668
W189G	4.6208	18.7319	-10.7369
W189D	4.47581	19.1517	-15.2486
W189T	3.72471	15.0711	-14.1972
W189F	0.666492	2.25344	-9.99373
W189S	4.33424	17.7503	-10.4191
W189I	2.45221	10.2599	-13.3888
W189R	2.57356	11.3202	-8.17549
W189Q	3.015	12.5877	-12.1521
L190N	3.85837	15.4639	-14.9239
L190E	4.74235	18.1192	-14.6861
L190K	4.55701	18.4305	-13.502
L190I	1.57382	6.98728	-8.05381
L190Y	8.61996	32.0608	-13.1739
L190H	3.65662	14.5379	-11.9418
L190Q	3.35759	14.5578	-10.9076
L190S	5.04398	19.9413	-11.1577
L190C	3.29733	13.0374	-14.0164
L190F	2.53187	13.4063	-8.4782
L190D	5.78106	22.5195	-16.3935
L190A	4.03687	15.9233	-13.4122
L190W	8.80215	24.0768	-12.0361
L190T	3.42491	13.6899	-12.3558
L190V	1.87226	7.86062	-8.69562
L190G	5.63805	22.3663	-14.6626
L190R	8.03243	31.7583	-10.8947
L190P	6.10453	24.3846	-10.7765
H191K	1.3989	3.95397	-12.1938
H191Q	1.63999	6.56537	-7.74927
H191W	-1.59359	-7.5563	-14.0702
H191G	3.86237	15.9025	-12.816
H191A	2.10142	8.79819	-13.0584
H191M	-1.05043	-3.88881	-14.6047
H191L	-1.27905	-4.95912	-10.1573
H191P	4.53217	18.616	-10.064
H191N	1.65221	7.2435	-8.68901
H191I	0.569049	2.41519	-13.0314
H191S	2.82724	11.5421	-10.1399
H191V	0.535208	2.52111	-13.4941
H191R	1.35437	3.85156	-8.16537
H191F	-2.4405	-9.92617	-12.0096
H191E	2.91147	11.8305	-13.338
H191D	2.68667	10.9579	-11.1598
H191T	1.70413	7.0963	-11.6596
H191C	1.67938	7.01568	-12.0316
V192P	5.14707	20.7223	-13.8719
V192N	2.32594	9.29083	-13.677
V192S	4.66915	18.8651	-12.4044
V192M	2.90637	11.214	-8.61611
V192F	4.31411	21.8259	-9.61366
V192H	4.81574	21.9702	-15.226
V192T	2.45559	9.78471	-10.5468
V192G	5.44101	21.9641	-10.2957
V192W	12.4837	65.9128	-15.6035
V192E	5.82961	22.9711	-12.1414
V192A	3.5839	14.2687	-7.59937
V192D	4.69983	18.6399	-12.0922
V192L	-0.347197	-1.27128	-7.68548
V192C	2.73195	10.948	-12.7145
V192Y	8.26159	33.7787	-13.7004
V192R	11.3594	48.8508	-13.8113
V192Q	5.21324	19.6941	-15.4698
V192K	7.02044	30.4021	-14.0864
C193M	5.80753	26.3072	-15.6854
C193G	5.54359	22.5136	-10.5547
C193Q	10.1893	40.6032	-15.6307
C193W	25.0872	122.424	-10.7265
C193K	6.36064	37.5538	-15.7125
C193S	5.41824	22.6487	-10.2943
C193E	10.3241	42.6654	-16.1524
C193V	5.25042	18.2081	-13.2173
C193N	6.38156	26.0577	-14.0009
C193L	4.75021	22.1935	-13.0453
C193H	17.3193	72.4366	-13.3474
C193F	13.7618	64.9249	-10.9894
C193I	6.36346	26.8395	-14.719
C193T	5.7912	22.9479	-14.4167
C193R	7.54675	63.9247	-10.5043
C193D	9.05262	37.0599	-14.193
C193A	3.90238	15.7259	-13.4262
C193P	7.85558	29.6557	-14.8168
V194D	6.03946	24.3493	-11.1605
V194K	6.00462	23.6415	-11.4198
V194Y	9.65777	44.6823	-12.6664
V194M	0.95468	6.74172	-6.68079
V194C	2.26203	9.08803	-12.0983
V194E	6.43862	26.6703	-11.336
V194R	13.4463	46.8083	-11.7261
V194Q	5.10967	22.6573	-14.0317
V194G	5.19107	20.9547	-10.2049
V194F	5.7195	29.5884	-8.37249
V194N	4.07317	16.3698	-11.1727
V194W	19.7393	75.8156	-14.8988
V194S	3.81701	15.3911	-10.9482
V194P	4.9952	20.1607	-12.6111
V194T	2.68522	10.8091	-8.9834
V194H	4.49485	27.0635	-13.8163
V194L	0.377995	2.41299	-6.61689
T195V	-0.024366	5.5647	-9.84464
T195K	-0.80479	28.1737	-9.00842
T195S	-0.649041	1.56178	-6.63884
T195D	-0.252307	3.18419	-12.835
T195G	-1.02717	3.02949	-11.7537
T195Q	-0.734474	8.38664	-11.906
T195I	0.161738	9.82375	-7.35293
T195Y	-1.68657	67.9364	-12.9701
T195L	-1.05909	8.88748	-11.486
T195R	-0.654306	36.5575	-9.36085
T195C	-1.06942	-1.33511	-13.3784
T195N	-1.58229	-0.561268	-8.91814
T195E	0.065597	19.0321	-12.2039
T195A	-0.629331	3.53422	-7.70133
T195F	-2.05903	44.0915	-12.9289
T195W	-1.93729	88.6199	-14.7186
T195P	-0.275328	3.76649	-10.3539
T195H	-1.98038	23.9807	-12.4132
G196M	3.0149	38.9173	-13.7624
[truncated: 4,354 more rows]
