# Supplementary material for: Mutational fitness landscape of human influenza H3N2 neuraminidase
Source: Cell Rep. Author manuscript; Available in PMC 2023 Feb 16. (PMC9931530; doi:10.1016/j.celrep.2022.111951)
Supplement: 4 [file NIHMS1870513-supplement-4.xlsx]

## Sheet: Table S4 (Forward)
Primer ID	Sequence
Cassette1_1	5'-AAG GAA ATA TGC CCC AAA CTA NNK GAA TAC AGA AAT TGG TCA AAG CCG CAA TGT AAC ATT-3'
Cassette1_2	5'-AAG GAA ATA TGC CCC AAA CTA GCA NNK TAC AGA AAT TGG TCA AAG CCG CAA TGT AAC ATT-3'
Cassette1_3	5'-AAG GAA ATA TGC CCC AAA CTA GCA GAA NNK AGA AAT TGG TCA AAG CCG CAA TGT AAC ATT-3'
Cassette1_4	5'-AAG GAA ATA TGC CCC AAA CTA GCA GAA TAC NNK AAT TGG TCA AAG CCG CAA TGT AAC ATT-3'
Cassette1_5	5'-AAG GAA ATA TGC CCC AAA CTA GCA GAA TAC AGA NNK TGG TCA AAG CCG CAA TGT AAC ATT-3'
Cassette1_6	5'-AAG GAA ATA TGC CCC AAA CTA GCA GAA TAC AGA AAT NNK TCA AAG CCG CAA TGT AAC ATT-3'
Cassette1_7	5'-AAG GAA ATA TGC CCC AAA CTA GCA GAA TAC AGA AAT TGG NNK AAG CCG CAA TGT AAC ATT-3'
Cassette1_8	5'-AAG GAA ATA TGC CCC AAA CTA GCA GAA TAC AGA AAT TGG TCA NNK CCG CAA TGT AAC ATT-3'
Cassette2_1	5'-GAA TAC AGA AAT TGG TCA AAG NNK CAA TGT AAC ATT ACA GGA TTT GCA CCT TTT TCT AAG-3'
Cassette2_2	5'-GAA TAC AGA AAT TGG TCA AAG CCG NNK TGT AAC ATT ACA GGA TTT GCA CCT TTT TCT AAG-3'
Cassette2_3	5'-GAA TAC AGA AAT TGG TCA AAG CCG CAA NNK AAC ATT ACA GGA TTT GCA CCT TTT TCT AAG-3'
Cassette2_4	5'-GAA TAC AGA AAT TGG TCA AAG CCG CAA TGT NNK ATT ACA GGA TTT GCA CCT TTT TCT AAG-3'
Cassette2_5	5'-GAA TAC AGA AAT TGG TCA AAG CCG CAA TGT AAC NNK ACA GGA TTT GCA CCT TTT TCT AAG-3'
Cassette2_6	5'-GAA TAC AGA AAT TGG TCA AAG CCG CAA TGT AAC ATT NNK GGA TTT GCA CCT TTT TCT AAG-3'
Cassette2_7	5'-GAA TAC AGA AAT TGG TCA AAG CCG CAA TGT AAC ATT ACA NNK TTT GCA CCT TTT TCT AAG-3'
Cassette2_8	5'-GAA TAC AGA AAT TGG TCA AAG CCG CAA TGT AAC ATT ACA GGA NNK GCA CCT TTT TCT AAG-3'
Cassette3_1	5'-CAA TGT AAC ATT ACA GGA TTT NNK CCT TTT TCT AAG GAC AAT TCG ATT CGG CTT TCC GCT-3'
Cassette3_2	5'-CAA TGT AAC ATT ACA GGA TTT GCA NNK TTT TCT AAG GAC AAT TCG ATT CGG CTT TCC GCT-3'
Cassette3_3	5'-CAA TGT AAC ATT ACA GGA TTT GCA CCT NNK TCT AAG GAC AAT TCG ATT CGG CTT TCC GCT-3'
Cassette3_4	5'-CAA TGT AAC ATT ACA GGA TTT GCA CCT TTT NNK AAG GAC AAT TCG ATT CGG CTT TCC GCT-3'
Cassette3_5	5'-CAA TGT AAC ATT ACA GGA TTT GCA CCT TTT TCT NNK GAC AAT TCG ATT CGG CTT TCC GCT-3'
Cassette3_6	5'-CAA TGT AAC ATT ACA GGA TTT GCA CCT TTT TCT AAG NNK AAT TCG ATT CGG CTT TCC GCT-3'
Cassette3_7	5'-CAA TGT AAC ATT ACA GGA TTT GCA CCT TTT TCT AAG GAC NNK TCG ATT CGG CTT TCC GCT-3'
Cassette3_8	5'-CAA TGT AAC ATT ACA GGA TTT GCA CCT TTT TCT AAG GAC AAT NNK ATT CGG CTT TCC GCT-3'
Cassette4_1	5'-CCT TTT TCT AAG GAC AAT TCG NNK CGG CTT TCC GCT GGT GGG GAC ATC TGG GTG ACA AGA-3'
Cassette4_2	5'-CCT TTT TCT AAG GAC AAT TCG ATT NNK CTT TCC GCT GGT GGG GAC ATC TGG GTG ACA AGA-3'
Cassette4_3	5'-CCT TTT TCT AAG GAC AAT TCG ATT CGG NNK TCC GCT GGT GGG GAC ATC TGG GTG ACA AGA-3'
Cassette4_4	5'-CCT TTT TCT AAG GAC AAT TCG ATT CGG CTT NNK GCT GGT GGG GAC ATC TGG GTG ACA AGA-3'
Cassette4_5	5'-CCT TTT TCT AAG GAC AAT TCG ATT CGG CTT TCC NNK GGT GGG GAC ATC TGG GTG ACA AGA-3'
Cassette4_6	5'-CCT TTT TCT AAG GAC AAT TCG ATT CGG CTT TCC GCT NNK GGG GAC ATC TGG GTG ACA AGA-3'
Cassette4_7	5'-CCT TTT TCT AAG GAC AAT TCG ATT CGG CTT TCC GCT GGT NNK GAC ATC TGG GTG ACA AGA-3'
Cassette4_8	5'-CCT TTT TCT AAG GAC AAT TCG ATT CGG CTT TCC GCT GGT GGG NNK ATC TGG GTG ACA AGA-3'
Cassette5_1	5'-CGG CTT TCC GCT GGT GGG GAC NNK TGG GTG ACA AGA GAA CCT TAT GTG TCA TGC GAT CCT-3'
Cassette5_2	5'-CGG CTT TCC GCT GGT GGG GAC ATC NNK GTG ACA AGA GAA CCT TAT GTG TCA TGC GAT CCT-3'
Cassette5_3	5'-CGG CTT TCC GCT GGT GGG GAC ATC TGG NNK ACA AGA GAA CCT TAT GTG TCA TGC GAT CCT-3'
Cassette5_4	5'-CGG CTT TCC GCT GGT GGG GAC ATC TGG GTG NNK AGA GAA CCT TAT GTG TCA TGC GAT CCT-3'
Cassette5_5	5'-CGG CTT TCC GCT GGT GGG GAC ATC TGG GTG ACA NNK GAA CCT TAT GTG TCA TGC GAT CCT-3'
Cassette5_6	5'-CGG CTT TCC GCT GGT GGG GAC ATC TGG GTG ACA AGA NNK CCT TAT GTG TCA TGC GAT CCT-3'
Cassette5_7	5'-CGG CTT TCC GCT GGT GGG GAC ATC TGG GTG ACA AGA GAA NNK TAT GTG TCA TGC GAT CCT-3'
Cassette5_8	5'-CGG CTT TCC GCT GGT GGG GAC ATC TGG GTG ACA AGA GAA CCT NNK GTG TCA TGC GAT CCT-3'
Cassette6_1	5'-TGG GTG ACA AGA GAA CCT TAT NNK TCA TGC GAT CCT GAC AAG TGT TAT CAA TTT GCC CTT-3'
Cassette6_2	5'-TGG GTG ACA AGA GAA CCT TAT GTG NNK TGC GAT CCT GAC AAG TGT TAT CAA TTT GCC CTT-3'
Cassette6_3	5'-TGG GTG ACA AGA GAA CCT TAT GTG TCA NNK GAT CCT GAC AAG TGT TAT CAA TTT GCC CTT-3'
Cassette6_4	5'-TGG GTG ACA AGA GAA CCT TAT GTG TCA TGC NNK CCT GAC AAG TGT TAT CAA TTT GCC CTT-3'
Cassette6_5	5'-TGG GTG ACA AGA GAA CCT TAT GTG TCA TGC GAT NNK GAC AAG TGT TAT CAA TTT GCC CTT-3'
Cassette6_6	5'-TGG GTG ACA AGA GAA CCT TAT GTG TCA TGC GAT CCT NNK AAG TGT TAT CAA TTT GCC CTT-3'
Cassette6_7	5'-TGG GTG ACA AGA GAA CCT TAT GTG TCA TGC GAT CCT GAC NNK TGT TAT CAA TTT GCC CTT-3'
Cassette6_8	5'-TGG GTG ACA AGA GAA CCT TAT GTG TCA TGC GAT CCT GAC AAG NNK TAT CAA TTT GCC CTT-3'
Cassette7_1	5'-TCA TGC GAT CCT GAC AAG TGT NNK CAA TTT GCC CTT GGA CAG GGA ACA ACA CTA AAC AAC-3'
Cassette7_2	5'-TCA TGC GAT CCT GAC AAG TGT TAT NNK TTT GCC CTT GGA CAG GGA ACA ACA CTA AAC AAC-3'
Cassette7_3	5'-TCA TGC GAT CCT GAC AAG TGT TAT CAA NNK GCC CTT GGA CAG GGA ACA ACA CTA AAC AAC-3'
Cassette7_4	5'-TCA TGC GAT CCT GAC AAG TGT TAT CAA TTT NNK CTT GGA CAG GGA ACA ACA CTA AAC AAC-3'
Cassette7_5	5'-TCA TGC GAT CCT GAC AAG TGT TAT CAA TTT GCC NNK GGA CAG GGA ACA ACA CTA AAC AAC-3'
Cassette7_6	5'-TCA TGC GAT CCT GAC AAG TGT TAT CAA TTT GCC CTT NNK CAG GGA ACA ACA CTA AAC AAC-3'
Cassette7_7	5'-TCA TGC GAT CCT GAC AAG TGT TAT CAA TTT GCC CTT GGA NNK GGA ACA ACA CTA AAC AAC-3'
Cassette7_8	5'-TCA TGC GAT CCT GAC AAG TGT TAT CAA TTT GCC CTT GGA CAG NNK ACA ACA CTA AAC AAC-3'
Cassette8_1	5'-CAA TTT GCC CTT GGA CAG GGA NNK ACA CTA AAC AAC GGG CAT TCA AAT GAC ACA GTA CAT-3'
Cassette8_2	5'-CAA TTT GCC CTT GGA CAG GGA ACA NNK CTA AAC AAC GGG CAT TCA AAT GAC ACA GTA CAT-3'
Cassette8_3	5'-CAA TTT GCC CTT GGA CAG GGA ACA ACA NNK AAC AAC GGG CAT TCA AAT GAC ACA GTA CAT-3'
Cassette8_4	5'-CAA TTT GCC CTT GGA CAG GGA ACA ACA CTA NNK AAC GGG CAT TCA AAT GAC ACA GTA CAT-3'
Cassette8_5	5'-CAA TTT GCC CTT GGA CAG GGA ACA ACA CTA AAC NNK GGG CAT TCA AAT GAC ACA GTA CAT-3'
Cassette8_6	5'-CAA TTT GCC CTT GGA CAG GGA ACA ACA CTA AAC AAC NNK CAT TCA AAT GAC ACA GTA CAT-3'
Cassette8_7	5'-CAA TTT GCC CTT GGA CAG GGA ACA ACA CTA AAC AAC GGG NNK TCA AAT GAC ACA GTA CAT-3'
Cassette8_8	5'-CAA TTT GCC CTT GGA CAG GGA ACA ACA CTA AAC AAC GGG CAT NNK AAT GAC ACA GTA CAT-3'
Cassette9_1	5'-ACA CTA AAC AAC GGG CAT TCA NNK GAC ACA GTA CAT GAT AGG ACC CCT TAT CGG ACC CTA-3'
Cassette9_2	5'-ACA CTA AAC AAC GGG CAT TCA AAT NNK ACA GTA CAT GAT AGG ACC CCT TAT CGG ACC CTA-3'
Cassette9_3	5'-ACA CTA AAC AAC GGG CAT TCA AAT GAC NNK GTA CAT GAT AGG ACC CCT TAT CGG ACC CTA-3'
Cassette9_4	5'-ACA CTA AAC AAC GGG CAT TCA AAT GAC ACA NNK CAT GAT AGG ACC CCT TAT CGG ACC CTA-3'
Cassette9_5	5'-ACA CTA AAC AAC GGG CAT TCA AAT GAC ACA GTA NNK GAT AGG ACC CCT TAT CGG ACC CTA-3'
Cassette9_6	5'-ACA CTA AAC AAC GGG CAT TCA AAT GAC ACA GTA CAT NNK AGG ACC CCT TAT CGG ACC CTA-3'
Cassette9_7	5'-ACA CTA AAC AAC GGG CAT TCA AAT GAC ACA GTA CAT GAT NNK ACC CCT TAT CGG ACC CTA-3'
Cassette9_8	5'-ACA CTA AAC AAC GGG CAT TCA AAT GAC ACA GTA CAT GAT AGG NNK CCT TAT CGG ACC CTA-3'
Cassette10_1	5'-GAC ACA GTA CAT GAT AGG ACC NNK TAT CGG ACC CTA TTG ATG AAT GAG TTG GGT GTT CCA-3'
Cassette10_2	5'-GAC ACA GTA CAT GAT AGG ACC CCT NNK CGG ACC CTA TTG ATG AAT GAG TTG GGT GTT CCA-3'
Cassette10_3	5'-GAC ACA GTA CAT GAT AGG ACC CCT TAT NNK ACC CTA TTG ATG AAT GAG TTG GGT GTT CCA-3'
Cassette10_4	5'-GAC ACA GTA CAT GAT AGG ACC CCT TAT CGG NNK CTA TTG ATG AAT GAG TTG GGT GTT CCA-3'
Cassette10_5	5'-GAC ACA GTA CAT GAT AGG ACC CCT TAT CGG ACC NNK TTG ATG AAT GAG TTG GGT GTT CCA-3'
Cassette10_6	5'-GAC ACA GTA CAT GAT AGG ACC CCT TAT CGG ACC CTA NNK ATG AAT GAG TTG GGT GTT CCA-3'
Cassette10_7	5'-GAC ACA GTA CAT GAT AGG ACC CCT TAT CGG ACC CTA TTG NNK AAT GAG TTG GGT GTT CCA-3'
Cassette10_8	5'-GAC ACA GTA CAT GAT AGG ACC CCT TAT CGG ACC CTA TTG ATG NNK GAG TTG GGT GTT CCA-3'
Cassette11_1	5'-TAT CGG ACC CTA TTG ATG AAT NNK TTG GGT GTT CCA TTT CAT TTG GGA ACC AAG CAA GTG-3'
Cassette11_2	5'-TAT CGG ACC CTA TTG ATG AAT GAG NNK GGT GTT CCA TTT CAT TTG GGA ACC AAG CAA GTG-3'
Cassette11_3	5'-TAT CGG ACC CTA TTG ATG AAT GAG TTG NNK GTT CCA TTT CAT TTG GGA ACC AAG CAA GTG-3'
Cassette11_4	5'-TAT CGG ACC CTA TTG ATG AAT GAG TTG GGT NNK CCA TTT CAT TTG GGA ACC AAG CAA GTG-3'
Cassette11_5	5'-TAT CGG ACC CTA TTG ATG AAT GAG TTG GGT GTT NNK TTT CAT TTG GGA ACC AAG CAA GTG-3'
Cassette11_6	5'-TAT CGG ACC CTA TTG ATG AAT GAG TTG GGT GTT CCA NNK CAT TTG GGA ACC AAG CAA GTG-3'
Cassette11_7	5'-TAT CGG ACC CTA TTG ATG AAT GAG TTG GGT GTT CCA TTT NNK TTG GGA ACC AAG CAA GTG-3'
Cassette11_8	5'-TAT CGG ACC CTA TTG ATG AAT GAG TTG GGT GTT CCA TTT CAT NNK GGA ACC AAG CAA GTG-3'
Cassette12_1	5'-TTG GGT GTT CCA TTT CAT TTG NNK ACC AAG CAA GTG TGC ATA GCA TGG TCC AGC TCA AGT-3'
Cassette12_2	5'-TTG GGT GTT CCA TTT CAT TTG GGA NNK AAG CAA GTG TGC ATA GCA TGG TCC AGC TCA AGT-3'
Cassette12_3	5'-TTG GGT GTT CCA TTT CAT TTG GGA ACC NNK CAA GTG TGC ATA GCA TGG TCC AGC TCA AGT-3'
Cassette12_4	5'-TTG GGT GTT CCA TTT CAT TTG GGA ACC AAG NNK GTG TGC ATA GCA TGG TCC AGC TCA AGT-3'
Cassette12_5	5'-TTG GGT GTT CCA TTT CAT TTG GGA ACC AAG CAA NNK TGC ATA GCA TGG TCC AGC TCA AGT-3'
Cassette12_6	5'-TTG GGT GTT CCA TTT CAT TTG GGA ACC AAG CAA GTG NNK ATA GCA TGG TCC AGC TCA AGT-3'
Cassette12_7	5'-TTG GGT GTT CCA TTT CAT TTG GGA ACC AAG CAA GTG TGC NNK GCA TGG TCC AGC TCA AGT-3'
Cassette12_8	5'-TTG GGT GTT CCA TTT CAT TTG GGA ACC AAG CAA GTG TGC ATA NNK TGG TCC AGC TCA AGT-3'
Cassette13_1	5'-ACC AAG CAA GTG TGC ATA GCA NNK TCC AGC TCA AGT TGT CAC GAT GGA AAA GCA TGG CTG-3'
Cassette13_2	5'-ACC AAG CAA GTG TGC ATA GCA TGG NNK AGC TCA AGT TGT CAC GAT GGA AAA GCA TGG CTG-3'
Cassette13_3	5'-ACC AAG CAA GTG TGC ATA GCA TGG TCC NNK TCA AGT TGT CAC GAT GGA AAA GCA TGG CTG-3'
Cassette13_4	5'-ACC AAG CAA GTG TGC ATA GCA TGG TCC AGC NNK AGT TGT CAC GAT GGA AAA GCA TGG CTG-3'
Cassette13_5	5'-ACC AAG CAA GTG TGC ATA GCA TGG TCC AGC TCA NNK TGT CAC GAT GGA AAA GCA TGG CTG-3'
Cassette13_6	5'-ACC AAG CAA GTG TGC ATA GCA TGG TCC AGC TCA AGT NNK CAC GAT GGA AAA GCA TGG CTG-3'
Cassette13_7	5'-ACC AAG CAA GTG TGC ATA GCA TGG TCC AGC TCA AGT TGT NNK GAT GGA AAA GCA TGG CTG-3'
Cassette13_8	5'-ACC AAG CAA GTG TGC ATA GCA TGG TCC AGC TCA AGT TGT CAC NNK GGA AAA GCA TGG CTG-3'
Cassette14_1	5'-TCC AGC TCA AGT TGT CAC GAT NNK AAA GCA TGG CTG CAT GTT TGT GTA ACG GGG GAT GAT-3'
Cassette14_2	5'-TCC AGC TCA AGT TGT CAC GAT GGA NNK GCA TGG CTG CAT GTT TGT GTA ACG GGG GAT GAT-3'
Cassette14_3	5'-TCC AGC TCA AGT TGT CAC GAT GGA AAA NNK TGG CTG CAT GTT TGT GTA ACG GGG GAT GAT-3'
Cassette14_4	5'-TCC AGC TCA AGT TGT CAC GAT GGA AAA GCA NNK CTG CAT GTT TGT GTA ACG GGG GAT GAT-3'
Cassette14_5	5'-TCC AGC TCA AGT TGT CAC GAT GGA AAA GCA TGG NNK CAT GTT TGT GTA ACG GGG GAT GAT-3'
Cassette14_6	5'-TCC AGC TCA AGT TGT CAC GAT GGA AAA GCA TGG CTG NNK GTT TGT GTA ACG GGG GAT GAT-3'
Cassette14_7	5'-TCC AGC TCA AGT TGT CAC GAT GGA AAA GCA TGG CTG CAT NNK TGT GTA ACG GGG GAT GAT-3'
Cassette14_8	5'-TCC AGC TCA AGT TGT CAC GAT GGA AAA GCA TGG CTG CAT GTT NNK GTA ACG GGG GAT GAT-3'
Cassette15_1	5'-AAA GCA TGG CTG CAT GTT TGT NNK ACG GGG GAT GAT GAA AAT GCA ACT GCT AGC TTC ATT-3'
Cassette15_2	5'-AAA GCA TGG CTG CAT GTT TGT GTA NNK GGG GAT GAT GAA AAT GCA ACT GCT AGC TTC ATT-3'
Cassette15_3	5'-AAA GCA TGG CTG CAT GTT TGT GTA ACG NNK GAT GAT GAA AAT GCA ACT GCT AGC TTC ATT-3'
Cassette15_4	5'-AAA GCA TGG CTG CAT GTT TGT GTA ACG GGG NNK GAT GAA AAT GCA ACT GCT AGC TTC ATT-3'
Cassette15_5	5'-AAA GCA TGG CTG CAT GTT TGT GTA ACG GGG GAT NNK GAA AAT GCA ACT GCT AGC TTC ATT-3'
Cassette15_6	5'-AAA GCA TGG CTG CAT GTT TGT GTA ACG GGG GAT GAT NNK AAT GCA ACT GCT AGC TTC ATT-3'
Cassette15_7	5'-AAA GCA TGG CTG CAT GTT TGT GTA ACG GGG GAT GAT GAA NNK GCA ACT GCT AGC TTC ATT-3'
Cassette15_8	5'-AAA GCA TGG CTG CAT GTT TGT GTA ACG GGG GAT GAT GAA AAT NNK ACT GCT AGC TTC ATT-3'
Cassette16_1	5'-ACG GGG GAT GAT GAA AAT GCA NNK GCT AGC TTC ATT TAC AAT GGG AGG CTT GTA GAT AGT-3'
Cassette16_2	5'-ACG GGG GAT GAT GAA AAT GCA ACT NNK AGC TTC ATT TAC AAT GGG AGG CTT GTA GAT AGT-3'
Cassette16_3	5'-ACG GGG GAT GAT GAA AAT GCA ACT GCT NNK TTC ATT TAC AAT GGG AGG CTT GTA GAT AGT-3'
Cassette16_4	5'-ACG GGG GAT GAT GAA AAT GCA ACT GCT AGC NNK ATT TAC AAT GGG AGG CTT GTA GAT AGT-3'
Cassette16_5	5'-ACG GGG GAT GAT GAA AAT GCA ACT GCT AGC TTC NNK TAC AAT GGG AGG CTT GTA GAT AGT-3'
Cassette16_6	5'-ACG GGG GAT GAT GAA AAT GCA ACT GCT AGC TTC ATT NNK AAT GGG AGG CTT GTA GAT AGT-3'
Cassette16_7	5'-ACG GGG GAT GAT GAA AAT GCA ACT GCT AGC TTC ATT TAC NNK GGG AGG CTT GTA GAT AGT-3'
Cassette16_8	5'-ACG GGG GAT GAT GAA AAT GCA ACT GCT AGC TTC ATT TAC AAT NNK AGG CTT GTA GAT AGT-3'
Cassette17_1	5'-GCT AGC TTC ATT TAC AAT GGG NNK CTT GTA GAT AGT ATT GGT TCA TGG TCC AAA AAA ATC-3'
Cassette17_2	5'-GCT AGC TTC ATT TAC AAT GGG AGG NNK GTA GAT AGT ATT GGT TCA TGG TCC AAA AAA ATC-3'
Cassette17_3	5'-GCT AGC TTC ATT TAC AAT GGG AGG CTT NNK GAT AGT ATT GGT TCA TGG TCC AAA AAA ATC-3'
Cassette17_4	5'-GCT AGC TTC ATT TAC AAT GGG AGG CTT GTA NNK AGT ATT GGT TCA TGG TCC AAA AAA ATC-3'
Cassette17_5	5'-GCT AGC TTC ATT TAC AAT GGG AGG CTT GTA GAT NNK ATT GGT TCA TGG TCC AAA AAA ATC-3'
Cassette17_6	5'-GCT AGC TTC ATT TAC AAT GGG AGG CTT GTA GAT AGT NNK GGT TCA TGG TCC AAA AAA ATC-3'
Cassette17_7	5'-GCT AGC TTC ATT TAC AAT GGG AGG CTT GTA GAT AGT ATT NNK TCA TGG TCC AAA AAA ATC-3'
Cassette17_8	5'-GCT AGC TTC ATT TAC AAT GGG AGG CTT GTA GAT AGT ATT GGT NNK TGG TCC AAA AAA ATC-3'
Cassette18_1	5'-CTT GTA GAT AGT ATT GGT TCA NNK TCC AAA AAA ATC CTC AGG ACC CAG GAG TCG GAA TGC-3'
Cassette18_2	5'-CTT GTA GAT AGT ATT GGT TCA TGG NNK AAA AAA ATC CTC AGG ACC CAG GAG TCG GAA TGC-3'
Cassette18_3	5'-CTT GTA GAT AGT ATT GGT TCA TGG TCC NNK AAA ATC CTC AGG ACC CAG GAG TCG GAA TGC-3'
Cassette18_4	5'-CTT GTA GAT AGT ATT GGT TCA TGG TCC AAA NNK ATC CTC AGG ACC CAG GAG TCG GAA TGC-3'
Cassette18_5	5'-CTT GTA GAT AGT ATT GGT TCA TGG TCC AAA AAA NNK CTC AGG ACC CAG GAG TCG GAA TGC-3'
Cassette18_6	5'-CTT GTA GAT AGT ATT GGT TCA TGG TCC AAA AAA ATC NNK AGG ACC CAG GAG TCG GAA TGC-3'
Cassette18_7	5'-CTT GTA GAT AGT ATT GGT TCA TGG TCC AAA AAA ATC CTC NNK ACC CAG GAG TCG GAA TGC-3'
Cassette18_8	5'-CTT GTA GAT AGT ATT GGT TCA TGG TCC AAA AAA ATC CTC AGG NNK CAG GAG TCG GAA TGC-3'
Cassette19_1	5'-TCC AAA AAA ATC CTC AGG ACC NNK GAG TCG GAA TGC GTT TGT ATC AAT GGA ACT TGT ACA-3'
Cassette19_2	5'-TCC AAA AAA ATC CTC AGG ACC CAG NNK TCG GAA TGC GTT TGT ATC AAT GGA ACT TGT ACA-3'
Cassette19_3	5'-TCC AAA AAA ATC CTC AGG ACC CAG GAG NNK GAA TGC GTT TGT ATC AAT GGA ACT TGT ACA-3'
Cassette19_4	5'-TCC AAA AAA ATC CTC AGG ACC CAG GAG TCG NNK TGC GTT TGT ATC AAT GGA ACT TGT ACA-3'
Cassette19_5	5'-TCC AAA AAA ATC CTC AGG ACC CAG GAG TCG GAA NNK GTT TGT ATC AAT GGA ACT TGT ACA-3'
Cassette19_6	5'-TCC AAA AAA ATC CTC AGG ACC CAG GAG TCG GAA TGC NNK TGT ATC AAT GGA ACT TGT ACA-3'
Cassette19_7	5'-TCC AAA AAA ATC CTC AGG ACC CAG GAG TCG GAA TGC GTT NNK ATC AAT GGA ACT TGT ACA-3'
Cassette19_8	5'-TCC AAA AAA ATC CTC AGG ACC CAG GAG TCG GAA TGC GTT TGT NNK AAT GGA ACT TGT ACA-3'
Cassette20_1	5'-GAG TCG GAA TGC GTT TGT ATC NNK GGA ACT TGT ACA GTA GTA ATG ACT GAT GGG AGT GCT-3'
Cassette20_2	5'-GAG TCG GAA TGC GTT TGT ATC AAT NNK ACT TGT ACA GTA GTA ATG ACT GAT GGG AGT GCT-3'
Cassette20_3	5'-GAG TCG GAA TGC GTT TGT ATC AAT GGA NNK TGT ACA GTA GTA ATG ACT GAT GGG AGT GCT-3'
Cassette20_4	5'-GAG TCG GAA TGC GTT TGT ATC AAT GGA ACT NNK ACA GTA GTA ATG ACT GAT GGG AGT GCT-3'
Cassette20_5	5'-GAG TCG GAA TGC GTT TGT ATC AAT GGA ACT TGT NNK GTA GTA ATG ACT GAT GGG AGT GCT-3'
Cassette20_6	5'-GAG TCG GAA TGC GTT TGT ATC AAT GGA ACT TGT ACA NNK GTA ATG ACT GAT GGG AGT GCT-3'
Cassette20_7	5'-GAG TCG GAA TGC GTT TGT ATC AAT GGA ACT TGT ACA GTA NNK ATG ACT GAT GGG AGT GCT-3'
Cassette20_8	5'-GAG TCG GAA TGC GTT TGT ATC AAT GGA ACT TGT ACA GTA GTA NNK ACT GAT GGG AGT GCT-3'
Cassette21_1	5'-GGA ACT TGT ACA GTA GTA ATG NNK GAT GGG AGT GCT TCA GGA AAA GCT GAT ACT AAA ATA-3'
Cassette21_2	5'-GGA ACT TGT ACA GTA GTA ATG ACT NNK GGG AGT GCT TCA GGA AAA GCT GAT ACT AAA ATA-3'
Cassette21_3	5'-GGA ACT TGT ACA GTA GTA ATG ACT GAT NNK AGT GCT TCA GGA AAA GCT GAT ACT AAA ATA-3'
Cassette21_4	5'-GGA ACT TGT ACA GTA GTA ATG ACT GAT GGG NNK GCT TCA GGA AAA GCT GAT ACT AAA ATA-3'
Cassette21_5	5'-GGA ACT TGT ACA GTA GTA ATG ACT GAT GGG AGT NNK TCA GGA AAA GCT GAT ACT AAA ATA-3'
Cassette21_6	5'-GGA ACT TGT ACA GTA GTA ATG ACT GAT GGG AGT GCT NNK GGA AAA GCT GAT ACT AAA ATA-3'
Cassette21_7	5'-GGA ACT TGT ACA GTA GTA ATG ACT GAT GGG AGT GCT TCA NNK AAA GCT GAT ACT AAA ATA-3'
Cassette21_8	5'-GGA ACT TGT ACA GTA GTA ATG ACT GAT GGG AGT GCT TCA GGA NNK GCT GAT ACT AAA ATA-3'
Cassette22_1	5'-GAT GGG AGT GCT TCA GGA AAA NNK GAT ACT AAA ATA CTA TTC ATT GAG GAG GGG AAA ATC-3'
Cassette22_2	5'-GAT GGG AGT GCT TCA GGA AAA GCT NNK ACT AAA ATA CTA TTC ATT GAG GAG GGG AAA ATC-3'
Cassette22_3	5'-GAT GGG AGT GCT TCA GGA AAA GCT GAT NNK AAA ATA CTA TTC ATT GAG GAG GGG AAA ATC-3'
Cassette22_4	5'-GAT GGG AGT GCT TCA GGA AAA GCT GAT ACT NNK ATA CTA TTC ATT GAG GAG GGG AAA ATC-3'
Cassette22_5	5'-GAT GGG AGT GCT TCA GGA AAA GCT GAT ACT AAA NNK CTA TTC ATT GAG GAG GGG AAA ATC-3'
Cassette22_6	5'-GAT GGG AGT GCT TCA GGA AAA GCT GAT ACT AAA ATA NNK TTC ATT GAG GAG GGG AAA ATC-3'
Cassette22_7	5'-GAT GGG AGT GCT TCA GGA AAA GCT GAT ACT AAA ATA CTA NNK ATT GAG GAG GGG AAA ATC-3'
Cassette22_8	5'-GAT GGG AGT GCT TCA GGA AAA GCT GAT ACT AAA ATA CTA TTC NNK GAG GAG GGG AAA ATC-3'
Cassette23_1	5'-GAT ACT AAA ATA CTA TTC ATT NNK GAG GGG AAA ATC GTT CAT ACT AGC CCA TTG TCA GGA-3'
Cassette23_2	5'-GAT ACT AAA ATA CTA TTC ATT GAG NNK GGG AAA ATC GTT CAT ACT AGC CCA TTG TCA GGA-3'
Cassette23_3	5'-GAT ACT AAA ATA CTA TTC ATT GAG GAG NNK AAA ATC GTT CAT ACT AGC CCA TTG TCA GGA-3'
Cassette23_4	5'-GAT ACT AAA ATA CTA TTC ATT GAG GAG GGG NNK ATC GTT CAT ACT AGC CCA TTG TCA GGA-3'
Cassette23_5	5'-GAT ACT AAA ATA CTA TTC ATT GAG GAG GGG AAA NNK GTT CAT ACT AGC CCA TTG TCA GGA-3'
Cassette23_6	5'-GAT ACT AAA ATA CTA TTC ATT GAG GAG GGG AAA ATC NNK CAT ACT AGC CCA TTG TCA GGA-3'
Cassette23_7	5'-GAT ACT AAA ATA CTA TTC ATT GAG GAG GGG AAA ATC GTT NNK ACT AGC CCA TTG TCA GGA-3'
Cassette23_8	5'-GAT ACT AAA ATA CTA TTC ATT GAG GAG GGG AAA ATC GTT CAT NNK AGC CCA TTG TCA GGA-3'
Cassette24_1	5'-GAG GGG AAA ATC GTT CAT ACT NNK CCA TTG TCA GGA AGT GCT CAG CAT GTC GAG GAA TGC-3'
Cassette24_2	5'-GAG GGG AAA ATC GTT CAT ACT AGC NNK TTG TCA GGA AGT GCT CAG CAT GTC GAG GAA TGC-3'
Cassette24_3	5'-GAG GGG AAA ATC GTT CAT ACT AGC CCA NNK TCA GGA AGT GCT CAG CAT GTC GAG GAA TGC-3'
Cassette24_4	5'-GAG GGG AAA ATC GTT CAT ACT AGC CCA TTG NNK GGA AGT GCT CAG CAT GTC GAG GAA TGC-3'
Cassette24_5	5'-GAG GGG AAA ATC GTT CAT ACT AGC CCA TTG TCA NNK AGT GCT CAG CAT GTC GAG GAA TGC-3'
Cassette24_6	5'-GAG GGG AAA ATC GTT CAT ACT AGC CCA TTG TCA GGA NNK GCT CAG CAT GTC GAG GAA TGC-3'
Cassette24_7	5'-GAG GGG AAA ATC GTT CAT ACT AGC CCA TTG TCA GGA AGT NNK CAG CAT GTC GAG GAA TGC-3'
Cassette24_8	5'-GAG GGG AAA ATC GTT CAT ACT AGC CCA TTG TCA GGA AGT GCT NNK CAT GTC GAG GAA TGC-3'
Cassette25_1	5'-CCA TTG TCA GGA AGT GCT CAG NNK GTC GAG GAA TGC TCC TGT TAT CCT CGA TAT CCT GGT-3'
Cassette25_2	5'-CCA TTG TCA GGA AGT GCT CAG CAT NNK GAG GAA TGC TCC TGT TAT CCT CGA TAT CCT GGT-3'
Cassette25_3	5'-CCA TTG TCA GGA AGT GCT CAG CAT GTC NNK GAA TGC TCC TGT TAT CCT CGA TAT CCT GGT-3'
Cassette25_4	5'-CCA TTG TCA GGA AGT GCT CAG CAT GTC GAG NNK TGC TCC TGT TAT CCT CGA TAT CCT GGT-3'
Cassette25_5	5'-CCA TTG TCA GGA AGT GCT CAG CAT GTC GAG GAA NNK TCC TGT TAT CCT CGA TAT CCT GGT-3'
Cassette25_6	5'-CCA TTG TCA GGA AGT GCT CAG CAT GTC GAG GAA TGC NNK TGT TAT CCT CGA TAT CCT GGT-3'
Cassette25_7	5'-CCA TTG TCA GGA AGT GCT CAG CAT GTC GAG GAA TGC TCC NNK TAT CCT CGA TAT CCT GGT-3'
Cassette25_8	5'-CCA TTG TCA GGA AGT GCT CAG CAT GTC GAG GAA TGC TCC TGT NNK CCT CGA TAT CCT GGT-3'
Cassette26_1	5'-GTC GAG GAA TGC TCC TGT TAT NNK CGA TAT CCT GGT GTC AGA TGT GTC TGC AGA GAC AAC-3'
Cassette26_2	5'-GTC GAG GAA TGC TCC TGT TAT CCT NNK TAT CCT GGT GTC AGA TGT GTC TGC AGA GAC AAC-3'
Cassette26_3	5'-GTC GAG GAA TGC TCC TGT TAT CCT CGA NNK CCT GGT GTC AGA TGT GTC TGC AGA GAC AAC-3'
Cassette26_4	5'-GTC GAG GAA TGC TCC TGT TAT CCT CGA TAT NNK GGT GTC AGA TGT GTC TGC AGA GAC AAC-3'
Cassette26_5	5'-GTC GAG GAA TGC TCC TGT TAT CCT CGA TAT CCT NNK GTC AGA TGT GTC TGC AGA GAC AAC-3'
Cassette26_6	5'-GTC GAG GAA TGC TCC TGT TAT CCT CGA TAT CCT GGT NNK AGA TGT GTC TGC AGA GAC AAC-3'
Cassette26_7	5'-GTC GAG GAA TGC TCC TGT TAT CCT CGA TAT CCT GGT GTC NNK TGT GTC TGC AGA GAC AAC-3'
Cassette26_8	5'-GTC GAG GAA TGC TCC TGT TAT CCT CGA TAT CCT GGT GTC AGA NNK GTC TGC AGA GAC AAC-3'
Cassette27_1	5'-CGA TAT CCT GGT GTC AGA TGT NNK TGC AGA GAC AAC TGG AAA GGC TCC AAT AGG CCC ATC-3'
Cassette27_2	5'-CGA TAT CCT GGT GTC AGA TGT GTC NNK AGA GAC AAC TGG AAA GGC TCC AAT AGG CCC ATC-3'
Cassette27_3	5'-CGA TAT CCT GGT GTC AGA TGT GTC TGC NNK GAC AAC TGG AAA GGC TCC AAT AGG CCC ATC-3'
Cassette27_4	5'-CGA TAT CCT GGT GTC AGA TGT GTC TGC AGA NNK AAC TGG AAA GGC TCC AAT AGG CCC ATC-3'
Cassette27_5	5'-CGA TAT CCT GGT GTC AGA TGT GTC TGC AGA GAC NNK TGG AAA GGC TCC AAT AGG CCC ATC-3'
Cassette27_6	5'-CGA TAT CCT GGT GTC AGA TGT GTC TGC AGA GAC AAC NNK AAA GGC TCC AAT AGG CCC ATC-3'
Cassette27_7	5'-CGA TAT CCT GGT GTC AGA TGT GTC TGC AGA GAC AAC TGG NNK GGC TCC AAT AGG CCC ATC-3'
Cassette27_8	5'-CGA TAT CCT GGT GTC AGA TGT GTC TGC AGA GAC AAC TGG AAA NNK TCC AAT AGG CCC ATC-3'
Cassette28_1	5'-TGC AGA GAC AAC TGG AAA GGC NNK AAT AGG CCC ATC GTA GAT ATA AAT GTA AAG GAT TAT-3'
Cassette28_2	5'-TGC AGA GAC AAC TGG AAA GGC TCC NNK AGG CCC ATC GTA GAT ATA AAT GTA AAG GAT TAT-3'
Cassette28_3	5'-TGC AGA GAC AAC TGG AAA GGC TCC AAT NNK CCC ATC GTA GAT ATA AAT GTA AAG GAT TAT-3'
Cassette28_4	5'-TGC AGA GAC AAC TGG AAA GGC TCC AAT AGG NNK ATC GTA GAT ATA AAT GTA AAG GAT TAT-3'
Cassette28_5	5'-TGC AGA GAC AAC TGG AAA GGC TCC AAT AGG CCC NNK GTA GAT ATA AAT GTA AAG GAT TAT-3'
Cassette28_6	5'-TGC AGA GAC AAC TGG AAA GGC TCC AAT AGG CCC ATC NNK GAT ATA AAT GTA AAG GAT TAT-3'
Cassette28_7	5'-TGC AGA GAC AAC TGG AAA GGC TCC AAT AGG CCC ATC GTA NNK ATA AAT GTA AAG GAT TAT-3'
Cassette28_8	5'-TGC AGA GAC AAC TGG AAA GGC TCC AAT AGG CCC ATC GTA GAT NNK AAT GTA AAG GAT TAT-3'
Cassette29_1	5'-AAT AGG CCC ATC GTA GAT ATA NNK GTA AAG GAT TAT AGC ATT GTT TCC AGT TAT GTG TGC-3'
Cassette29_2	5'-AAT AGG CCC ATC GTA GAT ATA AAT NNK AAG GAT TAT AGC ATT GTT TCC AGT TAT GTG TGC-3'
Cassette29_3	5'-AAT AGG CCC ATC GTA GAT ATA AAT GTA NNK GAT TAT AGC ATT GTT TCC AGT TAT GTG TGC-3'
Cassette29_4	5'-AAT AGG CCC ATC GTA GAT ATA AAT GTA AAG NNK TAT AGC ATT GTT TCC AGT TAT GTG TGC-3'
Cassette29_5	5'-AAT AGG CCC ATC GTA GAT ATA AAT GTA AAG GAT NNK AGC ATT GTT TCC AGT TAT GTG TGC-3'
Cassette29_6	5'-AAT AGG CCC ATC GTA GAT ATA AAT GTA AAG GAT TAT NNK ATT GTT TCC AGT TAT GTG TGC-3'
Cassette29_7	5'-AAT AGG CCC ATC GTA GAT ATA AAT GTA AAG GAT TAT AGC NNK GTT TCC AGT TAT GTG TGC-3'
Cassette29_8	5'-AAT AGG CCC ATC GTA GAT ATA AAT GTA AAG GAT TAT AGC ATT NNK TCC AGT TAT GTG TGC-3'
Cassette30_1	5'-GTA AAG GAT TAT AGC ATT GTT NNK AGT TAT GTG TGC TCA GGA CTT GTT GGA GAC ACA CCC-3'
Cassette30_2	5'-GTA AAG GAT TAT AGC ATT GTT TCC NNK TAT GTG TGC TCA GGA CTT GTT GGA GAC ACA CCC-3'
Cassette30_3	5'-GTA AAG GAT TAT AGC ATT GTT TCC AGT NNK GTG TGC TCA GGA CTT GTT GGA GAC ACA CCC-3'
Cassette30_4	5'-GTA AAG GAT TAT AGC ATT GTT TCC AGT TAT NNK TGC TCA GGA CTT GTT GGA GAC ACA CCC-3'
Cassette30_5	5'-GTA AAG GAT TAT AGC ATT GTT TCC AGT TAT GTG NNK TCA GGA CTT GTT GGA GAC ACA CCC-3'
Cassette30_6	5'-GTA AAG GAT TAT AGC ATT GTT TCC AGT TAT GTG TGC NNK GGA CTT GTT GGA GAC ACA CCC-3'
Cassette30_7	5'-GTA AAG GAT TAT AGC ATT GTT TCC AGT TAT GTG TGC TCA NNK CTT GTT GGA GAC ACA CCC-3'
Cassette30_8	5'-GTA AAG GAT TAT AGC ATT GTT TCC AGT TAT GTG TGC TCA GGA NNK GTT GGA GAC ACA CCC-3'
Cassette31_1	5'-AGT TAT GTG TGC TCA GGA CTT NNK GGA GAC ACA CCC AGA AAA AAC GAC AGC TCC AGC AGT-3'
Cassette31_2	5'-AGT TAT GTG TGC TCA GGA CTT GTT NNK GAC ACA CCC AGA AAA AAC GAC AGC TCC AGC AGT-3'
Cassette31_3	5'-AGT TAT GTG TGC TCA GGA CTT GTT GGA NNK ACA CCC AGA AAA AAC GAC AGC TCC AGC AGT-3'
Cassette31_4	5'-AGT TAT GTG TGC TCA GGA CTT GTT GGA GAC NNK CCC AGA AAA AAC GAC AGC TCC AGC AGT-3'
Cassette31_5	5'-AGT TAT GTG TGC TCA GGA CTT GTT GGA GAC ACA NNK AGA AAA AAC GAC AGC TCC AGC AGT-3'
Cassette31_6	5'-AGT TAT GTG TGC TCA GGA CTT GTT GGA GAC ACA CCC NNK AAA AAC GAC AGC TCC AGC AGT-3'
Cassette31_7	5'-AGT TAT GTG TGC TCA GGA CTT GTT GGA GAC ACA CCC AGA NNK AAC GAC AGC TCC AGC AGT-3'
Cassette31_8	5'-AGT TAT GTG TGC TCA GGA CTT GTT GGA GAC ACA CCC AGA AAA NNK GAC AGC TCC AGC AGT-3'
Cassette32_1	5'-GGA GAC ACA CCC AGA AAA AAC NNK AGC TCC AGC AGT AGC CAT TGC TTG GAT CCT AAC AAT-3'
Cassette32_2	5'-GGA GAC ACA CCC AGA AAA AAC GAC NNK TCC AGC AGT AGC CAT TGC TTG GAT CCT AAC AAT-3'
Cassette32_3	5'-GGA GAC ACA CCC AGA AAA AAC GAC AGC NNK AGC AGT AGC CAT TGC TTG GAT CCT AAC AAT-3'
Cassette32_4	5'-GGA GAC ACA CCC AGA AAA AAC GAC AGC TCC NNK AGT AGC CAT TGC TTG GAT CCT AAC AAT-3'
Cassette32_5	5'-GGA GAC ACA CCC AGA AAA AAC GAC AGC TCC AGC NNK AGC CAT TGC TTG GAT CCT AAC AAT-3'
Cassette32_6	5'-GGA GAC ACA CCC AGA AAA AAC GAC AGC TCC AGC AGT NNK CAT TGC TTG GAT CCT AAC AAT-3'
Cassette32_7	5'-GGA GAC ACA CCC AGA AAA AAC GAC AGC TCC AGC AGT AGC NNK TGC TTG GAT CCT AAC AAT-3'
Cassette32_8	5'-GGA GAC ACA CCC AGA AAA AAC GAC AGC TCC AGC AGT AGC CAT NNK TTG GAT CCT AAC AAT-3'
Cassette33_1	5'-AGC TCC AGC AGT AGC CAT TGC NNK GAT CCT AAC AAT GAG GAA GGT GGT CAT GGA GTG AAA-3'
Cassette33_2	5'-AGC TCC AGC AGT AGC CAT TGC TTG NNK CCT AAC AAT GAG GAA GGT GGT CAT GGA GTG AAA-3'
Cassette33_3	5'-AGC TCC AGC AGT AGC CAT TGC TTG GAT NNK AAC AAT GAG GAA GGT GGT CAT GGA GTG AAA-3'
Cassette33_4	5'-AGC TCC AGC AGT AGC CAT TGC TTG GAT CCT NNK AAT GAG GAA GGT GGT CAT GGA GTG AAA-3'
Cassette33_5	5'-AGC TCC AGC AGT AGC CAT TGC TTG GAT CCT AAC NNK GAG GAA GGT GGT CAT GGA GTG AAA-3'
Cassette33_6	5'-AGC TCC AGC AGT AGC CAT TGC TTG GAT CCT AAC AAT NNK GAA GGT GGT CAT GGA GTG AAA-3'
Cassette33_7	5'-AGC TCC AGC AGT AGC CAT TGC TTG GAT CCT AAC AAT GAG NNK GGT GGT CAT GGA GTG AAA-3'
Cassette33_8	5'-AGC TCC AGC AGT AGC CAT TGC TTG GAT CCT AAC AAT GAG GAA NNK GGT CAT GGA GTG AAA-3'
Cassette34_1	5'-GAT CCT AAC AAT GAG GAA GGT NNK CAT GGA GTG AAA GGC TGG GCC TTT GAT GAT GGA AAT-3'
Cassette34_2	5'-GAT CCT AAC AAT GAG GAA GGT GGT NNK GGA GTG AAA GGC TGG GCC TTT GAT GAT GGA AAT-3'
Cassette34_3	5'-GAT CCT AAC AAT GAG GAA GGT GGT CAT NNK GTG AAA GGC TGG GCC TTT GAT GAT GGA AAT-3'
Cassette34_4	5'-GAT CCT AAC AAT GAG GAA GGT GGT CAT GGA NNK AAA GGC TGG GCC TTT GAT GAT GGA AAT-3'
Cassette34_5	5'-GAT CCT AAC AAT GAG GAA GGT GGT CAT GGA GTG NNK GGC TGG GCC TTT GAT GAT GGA AAT-3'
Cassette34_6	5'-GAT CCT AAC AAT GAG GAA GGT GGT CAT GGA GTG AAA NNK TGG GCC TTT GAT GAT GGA AAT-3'
Cassette34_7	5'-GAT CCT AAC AAT GAG GAA GGT GGT CAT GGA GTG AAA GGC NNK GCC TTT GAT GAT GGA AAT-3'
Cassette34_8	5'-GAT CCT AAC AAT GAG GAA GGT GGT CAT GGA GTG AAA GGC TGG NNK TTT GAT GAT GGA AAT-3'
Cassette35_1	5'-CAT GGA GTG AAA GGC TGG GCC NNK GAT GAT GGA AAT GAC GTG TGG ATG GGA AGA ACG ATC-3'
Cassette35_2	5'-CAT GGA GTG AAA GGC TGG GCC TTT NNK GAT GGA AAT GAC GTG TGG ATG GGA AGA ACG ATC-3'
Cassette35_3	5'-CAT GGA GTG AAA GGC TGG GCC TTT GAT NNK GGA AAT GAC GTG TGG ATG GGA AGA ACG ATC-3'
Cassette35_4	5'-CAT GGA GTG AAA GGC TGG GCC TTT GAT GAT NNK AAT GAC GTG TGG ATG GGA AGA ACG ATC-3'
Cassette35_5	5'-CAT GGA GTG AAA GGC TGG GCC TTT GAT GAT GGA NNK GAC GTG TGG ATG GGA AGA ACG ATC-3'
Cassette35_6	5'-CAT GGA GTG AAA GGC TGG GCC TTT GAT GAT GGA AAT NNK GTG TGG ATG GGA AGA ACG ATC-3'
Cassette35_7	5'-CAT GGA GTG AAA GGC TGG GCC TTT GAT GAT GGA AAT GAC NNK TGG ATG GGA AGA ACG ATC-3'
Cassette35_8	5'-CAT GGA GTG AAA GGC TGG GCC TTT GAT GAT GGA AAT GAC GTG NNK ATG GGA AGA ACG ATC-3'
Cassette36_1	5'-GAT GAT GGA AAT GAC GTG TGG NNK GGA AGA ACG ATC AGC GAG AAG TTA CGC TCA GGA TAT-3'
Cassette36_2	5'-GAT GAT GGA AAT GAC GTG TGG ATG NNK AGA ACG ATC AGC GAG AAG TTA CGC TCA GGA TAT-3'
Cassette36_3	5'-GAT GAT GGA AAT GAC GTG TGG ATG GGA NNK ACG ATC AGC GAG AAG TTA CGC TCA GGA TAT-3'
Cassette36_4	5'-GAT GAT GGA AAT GAC GTG TGG ATG GGA AGA NNK ATC AGC GAG AAG TTA CGC TCA GGA TAT-3'
Cassette36_5	5'-GAT GAT GGA AAT GAC GTG TGG ATG GGA AGA ACG NNK AGC GAG AAG TTA CGC TCA GGA TAT-3'
Cassette36_6	5'-GAT GAT GGA AAT GAC GTG TGG ATG GGA AGA ACG ATC NNK GAG AAG TTA CGC TCA GGA TAT-3'
Cassette36_7	5'-GAT GAT GGA AAT GAC GTG TGG ATG GGA AGA ACG ATC AGC NNK AAG TTA CGC TCA GGA TAT-3'
Cassette36_8	5'-GAT GAT GGA AAT GAC GTG TGG ATG GGA AGA ACG ATC AGC GAG NNK TTA CGC TCA GGA TAT-3'
Cassette37_1	5'-GGA AGA ACG ATC AGC GAG AAG NNK CGC TCA GGA TAT GAA ACC TTC AAA GTC ATT GAA GGC-3'
Cassette37_2	5'-GGA AGA ACG ATC AGC GAG AAG TTA NNK TCA GGA TAT GAA ACC TTC AAA GTC ATT GAA GGC-3'
Cassette37_3	5'-GGA AGA ACG ATC AGC GAG AAG TTA CGC NNK GGA TAT GAA ACC TTC AAA GTC ATT GAA GGC-3'
Cassette37_4	5'-GGA AGA ACG ATC AGC GAG AAG TTA CGC TCA NNK TAT GAA ACC TTC AAA GTC ATT GAA GGC-3'
Cassette37_5	5'-GGA AGA ACG ATC AGC GAG AAG TTA CGC TCA GGA NNK GAA ACC TTC AAA GTC ATT GAA GGC-3'
Cassette37_6	5'-GGA AGA ACG ATC AGC GAG AAG TTA CGC TCA GGA TAT NNK ACC TTC AAA GTC ATT GAA GGC-3'
Cassette37_7	5'-GGA AGA ACG ATC AGC GAG AAG TTA CGC TCA GGA TAT GAA NNK TTC AAA GTC ATT GAA GGC-3'
Cassette37_8	5'-GGA AGA ACG ATC AGC GAG AAG TTA CGC TCA GGA TAT GAA ACC NNK AAA GTC ATT GAA GGC-3'
Cassette38_1	5'-CGC TCA GGA TAT GAA ACC TTC NNK GTC ATT GAA GGC TGG TCC AAA CCC AAC TCC AAA TTG-3'
Cassette38_2	5'-CGC TCA GGA TAT GAA ACC TTC AAA NNK ATT GAA GGC TGG TCC AAA CCC AAC TCC AAA TTG-3'
Cassette38_3	5'-CGC TCA GGA TAT GAA ACC TTC AAA GTC NNK GAA GGC TGG TCC AAA CCC AAC TCC AAA TTG-3'
Cassette38_4	5'-CGC TCA GGA TAT GAA ACC TTC AAA GTC ATT NNK GGC TGG TCC AAA CCC AAC TCC AAA TTG-3'
Cassette38_5	5'-CGC TCA GGA TAT GAA ACC TTC AAA GTC ATT GAA NNK TGG TCC AAA CCC AAC TCC AAA TTG-3'
Cassette38_6	5'-CGC TCA GGA TAT GAA ACC TTC AAA GTC ATT GAA GGC NNK TCC AAA CCC AAC TCC AAA TTG-3'
Cassette38_7	5'-CGC TCA GGA TAT GAA ACC TTC AAA GTC ATT GAA GGC TGG NNK AAA CCC AAC TCC AAA TTG-3'
Cassette38_8	5'-CGC TCA GGA TAT GAA ACC TTC AAA GTC ATT GAA GGC TGG TCC NNK CCC AAC TCC AAA TTG-3'
Cassette39_1	5'-GTC ATT GAA GGC TGG TCC AAA NNK AAC TCC AAA TTG CAG ATA AAT AGG CAA GTC ATA GTT-3'
Cassette39_2	5'-GTC ATT GAA GGC TGG TCC AAA CCC NNK TCC AAA TTG CAG ATA AAT AGG CAA GTC ATA GTT-3'
Cassette39_3	5'-GTC ATT GAA GGC TGG TCC AAA CCC AAC NNK AAA TTG CAG ATA AAT AGG CAA GTC ATA GTT-3'
Cassette39_4	5'-GTC ATT GAA GGC TGG TCC AAA CCC AAC TCC NNK TTG CAG ATA AAT AGG CAA GTC ATA GTT-3'
Cassette39_5	5'-GTC ATT GAA GGC TGG TCC AAA CCC AAC TCC AAA NNK CAG ATA AAT AGG CAA GTC ATA GTT-3'
Cassette39_6	5'-GTC ATT GAA GGC TGG TCC AAA CCC AAC TCC AAA TTG NNK ATA AAT AGG CAA GTC ATA GTT-3'
Cassette39_7	5'-GTC ATT GAA GGC TGG TCC AAA CCC AAC TCC AAA TTG CAG NNK AAT AGG CAA GTC ATA GTT-3'
Cassette39_8	5'-GTC ATT GAA GGC TGG TCC AAA CCC AAC TCC AAA TTG CAG ATA NNK AGG CAA GTC ATA GTT-3'
Cassette40_1	5'-AAC TCC AAA TTG CAG ATA AAT NNK CAA GTC ATA GTT GAC AGA GGT AAT AGG TCC GGT TAT-3'
Cassette40_2	5'-AAC TCC AAA TTG CAG ATA AAT AGG NNK GTC ATA GTT GAC AGA GGT AAT AGG TCC GGT TAT-3'
Cassette40_3	5'-AAC TCC AAA TTG CAG ATA AAT AGG CAA NNK ATA GTT GAC AGA GGT AAT AGG TCC GGT TAT-3'
Cassette40_4	5'-AAC TCC AAA TTG CAG ATA AAT AGG CAA GTC NNK GTT GAC AGA GGT AAT AGG TCC GGT TAT-3'
Cassette40_5	5'-AAC TCC AAA TTG CAG ATA AAT AGG CAA GTC ATA NNK GAC AGA GGT AAT AGG TCC GGT TAT-3'
Cassette40_6	5'-AAC TCC AAA TTG CAG ATA AAT AGG CAA GTC ATA GTT NNK AGA GGT AAT AGG TCC GGT TAT-3'
Cassette40_7	5'-AAC TCC AAA TTG CAG ATA AAT AGG CAA GTC ATA GTT GAC NNK GGT AAT AGG TCC GGT TAT-3'
Cassette40_8	5'-AAC TCC AAA TTG CAG ATA AAT AGG CAA GTC ATA GTT GAC AGA NNK AAT AGG TCC GGT TAT-3'
Cassette41_1	5'-CAA GTC ATA GTT GAC AGA GGT NNK AGG TCC GGT TAT TCT GGT ATT TTC TCT GTT GAA GGC-3'
Cassette41_2	5'-CAA GTC ATA GTT GAC AGA GGT AAT NNK TCC GGT TAT TCT GGT ATT TTC TCT GTT GAA GGC-3'
Cassette41_3	5'-CAA GTC ATA GTT GAC AGA GGT AAT AGG NNK GGT TAT TCT GGT ATT TTC TCT GTT GAA GGC-3'
Cassette41_4	5'-CAA GTC ATA GTT GAC AGA GGT AAT AGG TCC NNK TAT TCT GGT ATT TTC TCT GTT GAA GGC-3'
Cassette41_5	5'-CAA GTC ATA GTT GAC AGA GGT AAT AGG TCC GGT NNK TCT GGT ATT TTC TCT GTT GAA GGC-3'
Cassette41_6	5'-CAA GTC ATA GTT GAC AGA GGT AAT AGG TCC GGT TAT NNK GGT ATT TTC TCT GTT GAA GGC-3'
Cassette41_7	5'-CAA GTC ATA GTT GAC AGA GGT AAT AGG TCC GGT TAT TCT NNK ATT TTC TCT GTT GAA GGC-3'
Cassette41_8	5'-CAA GTC ATA GTT GAC AGA GGT AAT AGG TCC GGT TAT TCT GGT NNK TTC TCT GTT GAA GGC-3'
Cassette42_1	5'-AGG TCC GGT TAT TCT GGT ATT NNK TCT GTT GAA GGC AAA AGC TGC ATC AAT CGG TGC TTT-3'
Cassette42_2	5'-AGG TCC GGT TAT TCT GGT ATT TTC NNK GTT GAA GGC AAA AGC TGC ATC AAT CGG TGC TTT-3'
Cassette42_3	5'-AGG TCC GGT TAT TCT GGT ATT TTC TCT NNK GAA GGC AAA AGC TGC ATC AAT CGG TGC TTT-3'
Cassette42_4	5'-AGG TCC GGT TAT TCT GGT ATT TTC TCT GTT NNK GGC AAA AGC TGC ATC AAT CGG TGC TTT-3'
Cassette42_5	5'-AGG TCC GGT TAT TCT GGT ATT TTC TCT GTT GAA NNK AAA AGC TGC ATC AAT CGG TGC TTT-3'
Cassette42_6	5'-AGG TCC GGT TAT TCT GGT ATT TTC TCT GTT GAA GGC NNK AGC TGC ATC AAT CGG TGC TTT-3'
Cassette42_7	5'-AGG TCC GGT TAT TCT GGT ATT TTC TCT GTT GAA GGC AAA NNK TGC ATC AAT CGG TGC TTT-3'
Cassette42_8	5'-AGG TCC GGT TAT TCT GGT ATT TTC TCT GTT GAA GGC AAA AGC NNK ATC AAT CGG TGC TTT-3'
Cassette43_1	5'-TCT GTT GAA GGC AAA AGC TGC NNK AAT CGG TGC TTT TAT GTG GAG TTG ATA AGG GGA AGG-3'
Cassette43_2	5'-TCT GTT GAA GGC AAA AGC TGC ATC NNK CGG TGC TTT TAT GTG GAG TTG ATA AGG GGA AGG-3'
Cassette43_3	5'-TCT GTT GAA GGC AAA AGC TGC ATC AAT NNK TGC TTT TAT GTG GAG TTG ATA AGG GGA AGG-3'
Cassette43_4	5'-TCT GTT GAA GGC AAA AGC TGC ATC AAT CGG NNK TTT TAT GTG GAG TTG ATA AGG GGA AGG-3'
Cassette43_5	5'-TCT GTT GAA GGC AAA AGC TGC ATC AAT CGG TGC NNK TAT GTG GAG TTG ATA AGG GGA AGG-3'
Cassette43_6	5'-TCT GTT GAA GGC AAA AGC TGC ATC AAT CGG TGC TTT NNK GTG GAG TTG ATA AGG GGA AGG-3'
Cassette43_7	5'-TCT GTT GAA GGC AAA AGC TGC ATC AAT CGG TGC TTT TAT NNK GAG TTG ATA AGG GGA AGG-3'
Cassette43_8	5'-TCT GTT GAA GGC AAA AGC TGC ATC AAT CGG TGC TTT TAT GTG NNK TTG ATA AGG GGA AGG-3'
Cassette44_1	5'-AAT CGG TGC TTT TAT GTG GAG NNK ATA AGG GGA AGG AAA CAG GAA ACT GAA GTC TTG TGG-3'
Cassette44_2	5'-AAT CGG TGC TTT TAT GTG GAG TTG NNK AGG GGA AGG AAA CAG GAA ACT GAA GTC TTG TGG-3'
Cassette44_3	5'-AAT CGG TGC TTT TAT GTG GAG TTG ATA NNK GGA AGG AAA CAG GAA ACT GAA GTC TTG TGG-3'
Cassette44_4	5'-AAT CGG TGC TTT TAT GTG GAG TTG ATA AGG NNK AGG AAA CAG GAA ACT GAA GTC TTG TGG-3'
Cassette44_5	5'-AAT CGG TGC TTT TAT GTG GAG TTG ATA AGG GGA NNK AAA CAG GAA ACT GAA GTC TTG TGG-3'
Cassette44_6	5'-AAT CGG TGC TTT TAT GTG GAG TTG ATA AGG GGA AGG NNK CAG GAA ACT GAA GTC TTG TGG-3'
Cassette44_7	5'-AAT CGG TGC TTT TAT GTG GAG TTG ATA AGG GGA AGG AAA NNK GAA ACT GAA GTC TTG TGG-3'
Cassette44_8	5'-AAT CGG TGC TTT TAT GTG GAG TTG ATA AGG GGA AGG AAA CAG NNK ACT GAA GTC TTG TGG-3'
Cassette45_1	5'-ATA AGG GGA AGG AAA CAG GAA NNK GAA GTC TTG TGG ACC TCA AAC AGT ATT GTT GTG TTT-3'
Cassette45_2	5'-ATA AGG GGA AGG AAA CAG GAA ACT NNK GTC TTG TGG ACC TCA AAC AGT ATT GTT GTG TTT-3'
Cassette45_3	5'-ATA AGG GGA AGG AAA CAG GAA ACT GAA NNK TTG TGG ACC TCA AAC AGT ATT GTT GTG TTT-3'
Cassette45_4	5'-ATA AGG GGA AGG AAA CAG GAA ACT GAA GTC NNK TGG ACC TCA AAC AGT ATT GTT GTG TTT-3'
Cassette45_5	5'-ATA AGG GGA AGG AAA CAG GAA ACT GAA GTC TTG NNK ACC TCA AAC AGT ATT GTT GTG TTT-3'
Cassette45_6	5'-ATA AGG GGA AGG AAA CAG GAA ACT GAA GTC TTG TGG NNK TCA AAC AGT ATT GTT GTG TTT-3'
Cassette45_7	5'-ATA AGG GGA AGG AAA CAG GAA ACT GAA GTC TTG TGG ACC NNK AAC AGT ATT GTT GTG TTT-3'
Cassette45_8	5'-ATA AGG GGA AGG AAA CAG GAA ACT GAA GTC TTG TGG ACC TCA NNK AGT ATT GTT GTG TTT-3'
Cassette46_1	5'-GAA GTC TTG TGG ACC TCA AAC NNK ATT GTT GTG TTT TGT GGC ACC TCA GGT ACA TAT GGA-3'
Cassette46_2	5'-GAA GTC TTG TGG ACC TCA AAC AGT NNK GTT GTG TTT TGT GGC ACC TCA GGT ACA TAT GGA-3'
Cassette46_3	5'-GAA GTC TTG TGG ACC TCA AAC AGT ATT NNK GTG TTT TGT GGC ACC TCA GGT ACA TAT GGA-3'
Cassette46_4	5'-GAA GTC TTG TGG ACC TCA AAC AGT ATT GTT NNK TTT TGT GGC ACC TCA GGT ACA TAT GGA-3'
Cassette46_5	5'-GAA GTC TTG TGG ACC TCA AAC AGT ATT GTT GTG NNK TGT GGC ACC TCA GGT ACA TAT GGA-3'
Cassette46_6	5'-GAA GTC TTG TGG ACC TCA AAC AGT ATT GTT GTG TTT NNK GGC ACC TCA GGT ACA TAT GGA-3'
Cassette46_7	5'-GAA GTC TTG TGG ACC TCA AAC AGT ATT GTT GTG TTT TGT NNK ACC TCA GGT ACA TAT GGA-3'
Cassette46_8	5'-GAA GTC TTG TGG ACC TCA AAC AGT ATT GTT GTG TTT TGT GGC NNK TCA GGT ACA TAT GGA-3'
Cassette47_1	5'-ATT GTT GTG TTT TGT GGC ACC NNK GGT ACA TAT GGA ACA GGC TCA TGG CCT GAT GGG GCG-3'
Cassette47_2	5'-ATT GTT GTG TTT TGT GGC ACC TCA NNK ACA TAT GGA ACA GGC TCA TGG CCT GAT GGG GCG-3'
Cassette47_3	5'-ATT GTT GTG TTT TGT GGC ACC TCA GGT NNK TAT GGA ACA GGC TCA TGG CCT GAT GGG GCG-3'
Cassette47_4	5'-ATT GTT GTG TTT TGT GGC ACC TCA GGT ACA NNK GGA ACA GGC TCA TGG CCT GAT GGG GCG-3'
Cassette47_5	5'-ATT GTT GTG TTT TGT GGC ACC TCA GGT ACA TAT NNK ACA GGC TCA TGG CCT GAT GGG GCG-3'
Cassette47_6	5'-ATT GTT GTG TTT TGT GGC ACC TCA GGT ACA TAT GGA NNK GGC TCA TGG CCT GAT GGG GCG-3'
Cassette47_7	5'-ATT GTT GTG TTT TGT GGC ACC TCA GGT ACA TAT GGA ACA NNK TCA TGG CCT GAT GGG GCG-3'
Cassette47_8	5'-ATT GTT GTG TTT TGT GGC ACC TCA GGT ACA TAT GGA ACA GGC NNK TGG CCT GAT GGG GCG-3'
Cassette48_1	5'-GGT ACA TAT GGA ACA GGC TCA NNK CCT GAT GGG GCG GAC ATC AAT CTC ATG CCT ATA TAA-3'
Cassette48_2	5'-GGT ACA TAT GGA ACA GGC TCA TGG NNK GAT GGG GCG GAC ATC AAT CTC ATG CCT ATA TAA-3'
Cassette48_3	5'-GGT ACA TAT GGA ACA GGC TCA TGG CCT NNK GGG GCG GAC ATC AAT CTC ATG CCT ATA TAA-3'
Cassette48_4	5'-GGT ACA TAT GGA ACA GGC TCA TGG CCT GAT NNK GCG GAC ATC AAT CTC ATG CCT ATA TAA-3'
Cassette48_5	5'-GGT ACA TAT GGA ACA GGC TCA TGG CCT GAT GGG NNK GAC ATC AAT CTC ATG CCT ATA TAA-3'
Cassette48_6	5'-GGT ACA TAT GGA ACA GGC TCA TGG CCT GAT GGG GCG NNK ATC AAT CTC ATG CCT ATA TAA-3'
Cassette48_7	5'-GGT ACA TAT GGA ACA GGC TCA TGG CCT GAT GGG GCG GAC NNK AAT CTC ATG CCT ATA TAA-3'
Cassette48_8	5'-GGT ACA TAT GGA ACA GGC TCA TGG CCT GAT GGG GCG GAC ATC NNK CTC ATG CCT ATA TAA-3'

## Sheet: Table S4 (Reverse)
Primer ID	Sequence
Cassette1_Rprimer	5'-TAG TTT GGG GCA TAT TTC CTT-3'
Cassette2_Rprimer	5'-CTT TGA CCA ATT TCT GTA TTC-3'
Cassette3_Rprimer	5'-AAA TCC TGT AAT GTT ACA TTG-3'
Cassette4_Rprimer	5'-CGA ATT GTC CTT AGA AAA AGG-3'
Cassette5_Rprimer	5'-GTC CCC ACC AGC GGA AAG CCG-3'
Cassette6_Rprimer	5'-ATA AGG TTC TCT TGT CAC CCA-3'
Cassette7_Rprimer	5'-ACA CTT GTC AGG ATC GCA TGA-3'
Cassette8_Rprimer	5'-TCC CTG TCC AAG GGC AAA TTG-3'
Cassette9_Rprimer	5'-TGA ATG CCC GTT GTT TAG TGT-3'
Cassette10_Rprimer	5'-GGT CCT ATC ATG TAC TGT GTC-3'
Cassette11_Rprimer	5'-ATT CAT CAA TAG GGT CCG ATA-3'
Cassette12_Rprimer	5'-CAA ATG AAA TGG AAC ACC CAA-3'
Cassette13_Rprimer	5'-TGC TAT GCA CAC TTG CTT GGT-3'
Cassette14_Rprimer	5'-ATC GTG ACA ACT TGA GCT GGA-3'
Cassette15_Rprimer	5'-ACA AAC ATG CAG CCA TGC TTT-3'
Cassette16_Rprimer	5'-TGC ATT TTC ATC ATC CCC CGT-3'
Cassette17_Rprimer	5'-CCC ATT GTA AAT GAA GCT AGC-3'
Cassette18_Rprimer	5'-TGA ACC AAT ACT ATC TAC AAG-3'
Cassette19_Rprimer	5'-GGT CCT GAG GAT TTT TTT GGA-3'
Cassette20_Rprimer	5'-GAT ACA AAC GCA TTC CGA CTC-3'
Cassette21_Rprimer	5'-CAT TAC TAC TGT ACA AGT TCC-3'
Cassette22_Rprimer	5'-TTT TCC TGA AGC ACT CCC ATC-3'
Cassette23_Rprimer	5'-AAT GAA TAG TAT TTT AGT ATC-3'
Cassette24_Rprimer	5'-AGT ATG AAC GAT TTT CCC CTC-3'
Cassette25_Rprimer	5'-CTG AGC ACT TCC TGA CAA TGG-3'
Cassette26_Rprimer	5'-ATA ACA GGA GCA TTC CTC GAC-3'
Cassette27_Rprimer	5'-ACA TCT GAC ACC AGG ATA TCG-3'
Cassette28_Rprimer	5'-GCC TTT CCA GTT GTC TCT GCA-3'
Cassette29_Rprimer	5'-TAT ATC TAC GAT GGG CCT ATT-3'
Cassette30_Rprimer	5'-AAC AAT GCT ATA ATC CTT TAC-3'
Cassette31_Rprimer	5'-AAG TCC TGA GCA CAC ATA ACT-3'
Cassette32_Rprimer	5'-GTT TTT TCT GGG TGT GTC TCC-3'
Cassette33_Rprimer	5'-GCA ATG GCT ACT GCT GGA GCT-3'
Cassette34_Rprimer	5'-ACC TTC CTC ATT GTT AGG ATC-3'
Cassette35_Rprimer	5'-GGC CCA GCC TTT CAC TCC ATG-3'
Cassette36_Rprimer	5'-CCA CAC GTC ATT TCC ATC ATC-3'
Cassette37_Rprimer	5'-CTT CTC GCT GAT CGT TCT TCC-3'
Cassette38_Rprimer	5'-GAA GGT TTC ATA TCC TGA GCG-3'
Cassette39_Rprimer	5'-TTT GGA CCA GCC TTC AAT GAC-3'
Cassette40_Rprimer	5'-ATT TAT CTG CAA TTT GGA GTT-3'
Cassette41_Rprimer	5'-ACC TCT GTC AAC TAT GAC TTG-3'
Cassette42_Rprimer	5'-AAT ACC AGA ATA ACC GGA CCT-3'
Cassette43_Rprimer	5'-GCA GCT TTT GCC TTC AAC AGA-3'
Cassette44_Rprimer	5'-CTC CAC ATA AAA GCA CCG ATT-3'
Cassette45_Rprimer	5'-TTC CTG TTT CCT TCC CCT TAT-3'
Cassette46_Rprimer	5'-GTT TGA GGT CCA CAA GAC TTC-3'
Cassette47_Rprimer	5'-GGT GCC ACA AAA CAC AAC AAT-3'
Cassette48_Rprimer	5'-TGA GCC TGT TCC ATA TGT ACC-3'
